# Supplementary material for: Modelling the effects of variability in feeding rate on growth – a vital step for DEB-TKTD modelling
Source: Ecotoxicol Environ Saf. 2022 Mar 1;232:113231. doi: 10.1016/j.ecoenv.2022.113231 (PMC8873987; doi:10.1016/j.ecoenv.2022.113231)
Supplement: Supplementary file 2 — Supplementary material. [file mmc2.zip]

Archive with 2 entries (2 files):
- Data in Brief.docx
- SI Raw Datasets.xlsx
