# Supplementary material for: Modelling the effects of variability in feeding rate on growth – a vital step for DEB-TKTD modelling
Source: Ecotoxicol Environ Saf. 2022 Mar 1;232:113231. doi: 10.1016/j.ecoenv.2022.113231 (PMC8873987; doi:10.1016/j.ecoenv.2022.113231)
Supplement: Supplementary file 2 — Supplementary material. [file mmc2.zip › SI Raw Datasets.xlsx]

## Sheet: Grp A, M, Body Weight (g)
	Cage #	1					2					3					4					5					6					7					8					9					10
	Animal #	1	2	3	4	5	6	7	8	9	10	11	12	13	14	15	16	17	18	19	20	21	22	23	24	25	26	27	28	29	30	31	32	33	34	35	36	37	38	39	40	41	42	43	44	45	46	47	48
Week	0	110.8	117.6	115.8	118.8	113.1	119.6	116.3	118.3	116.3	104.2	103.3	111.7	125.1	110.5	126	106.2	116.1	99.6	111.9	111.6	119.8	104.4	97.33	122.4	118.6	114.7	111.5	114.1	127	126.8	119.8	112.5	112.9	106.7	113.8	110.3	115.7	112.3	113.6	116.4	114.5	119.4	111.4	119.6	98.46	124.1	111	100.5
	1	175	178.7	185.4	184	172	180.8	164.4	182	188.9	154.7	148.6	167.6	186.6	167.4	190.3	165.3	176.5	167.5	165.6	167.1	184.5	154	153	181.5	194.8	174	168	173.2	195.6	179.8	181.5	171.8	172.1	165.8	166.7	162.5	174.3	171.2	169	181.8	173	186.1	168.9	180.3	153.7	183.6	174.5	149.8
	2	236.7	239	251.8	244.6	232.3	241.6	213.1	242	240.3	205.9	193.3	219.4	247.2	221.4	250.7	219.7	247.2	226.5	220.5	220.8	239.9	206.9	209.4	242.3	256.7	228.6	217.1	238.1	261.1	233.8	235.4	223.2	230.2	222.5	213.4	212.4	240.9	224.6	223.5	237.6	223.8	247	220.1	237.5	211.7	247.5	233.6	201.3
	3	296	306.2	322.3	304.1	285.8	299.2	261.1	301.9	324.7	253.7	238	266.3	300.5	275.8	323.2	272.2	313.3	280.3	278.5	273.4	292.1	263.5	267.4	303.6	267.3	281.9	265.6	298.8	317.2	290	296.1	273	278	289.3	261.4	263.2	299.7	274.3	274.9	298.1	282.6	310.4	274.4	300	268.4	298.7	302.5	248.8
	4	329.5	348.8	373.6	345	331.1	338.2	296.3	348.6	367.7	288.3	268	299.4	341	316.4	367.5	315.7	370.1	324.1	323.1	311.7	332.5	302.4	313	346.3	357	318	293.8	351.4	366	331.3	340.5	309.2	319.4	348.3	297.9	289.6	351.2	315.5	313.5	344.4	333.1	359.3	313.8	343.4	315.7	331	354.4	289.9
	5	363.5	385.1	417.7	379.7	360.5	381.5	321.8	387.4	399.3	314	294.8	326.2	378.3	353.3	413.3	348.5	412.9	354.8	359.7	345.2	364.4	336.1	345.6	383.5	390.7	336.8	319.5	383.5	404.8	365.3	391.9	341.9	353.2	395.9	330.9	318	396	357.2	353.5	386.8	366.9	398.3	353.3	380.3	355.1	356.2	398.9	327.1
	6	396.3	424	455.2	395.9	391.1	417.9	342.6	415.7	430.7	339.1	317.6	352.5	396.7	378.4	438.5	374.5	450.8	388.1	386.4	375.8	395.4	362	367.7	418.8	419	365.1	339.1	418.8	436.8	402.9	422.7	365.1	364.6	429.1	356.2	342.5	432.2	378.1	387.5	415.6	402.7	436.9	377.5	413	386.3	381.7	442.1	351.4
	7	425.4	451.5	491	414.8	419.2	433.5	365.4	439.9	466.8	356.7	334	365.6	418.2	399.3	464.4	402.5	484.6	409.8	411.5	398.8	409.9	387.7	396.3	438.8	442.5	385.1	362.8	447	471.4	428.9	448	388.9	387	462.1	373.6	365.4	461.4	401.9	408.9	440.4	424.4	463.6	396.6	431.5	417	400.1	465.1	379.3
	8	445.9	468.3	506	427.6	432.6	454.4	375.1	465.7	493.5	376	347.7	387.5	433.7	419	486.8	420.4	502.2	429.6	426.7	417.7	423.1	404.7	418.9	461.4	462.9	397.9	371.1	466	494.6	453.3	474.2	403.3	404.3	488.7	392	380.5	486.1	418.9	426	463.6	448.4	485.1	415.5	454.5	440.4	416.6	490.3	392.7
	9	483.2	494	532.6	442	447.5	482.4	396.7	483.5	527	384.9	360.1	399.5	447.3	436.5	511.8	442	528	452.6	442	435.8	436.7	417.7	431.1	478.7	470.4	415.3	375.6	487.5	527.2	473.8	491.3	425	415.7	506.3	408.1	393.5	508.5	431.3	443.8	484.5	477.2	506.1	428	478.8	456.2	428.7	518.6	405.6
	10	509.6	508.6	546.5	463.1	468.5	493.3	407.2	491.5	535.1	392.8	376.6	409.7	451.6	456.8	530.2	449.2	543.5	461.6	447.4	445.7	438.1	427.1	448.3	487.6	483	419.2	388.3	492.7	535.3	487.8	493.3	436.4	421.1	513.2	414.7	400	520.3	445	455	500.8	497.1	516	430.8	501.9	470.5	437.2	539.1	416.6
	11	541.8	526.4	561.4	472.3	481.2	510.3	419.6	504.8	546.1	400	388.4	428.4	467.1	472.5	546.9	462.9	557	478.3	458.1	465.9	451	436.2	461.6	507.1	491.6	431.8	403.1	519.3	555.3	491.3	507.7	447.6	429.1	529.9	433.3	413.2	534.3	454.8	469.3	511.2	517.5	538.2	443.7	521.3	495.8	451.5	552.9	422.4
	12	550.9	525.5	582.9	481	490.5	524.7	430.5	509.6	556.6	411.9	396.2	437.3	482.5	482.6	551.6	479	563.9	485.5	470.6	465.3	462	448.5	476.6	517.9	507.2	436	412.6	538	571.5	510.4	516.6	463	439.5	540.9	442	430.6	550.5	463.7	485.1	529.4	528.8	547.5	449.9	544.7	510.9	454.2	567.8	432.6
	14	587.7	556.2	593.3	500.8	510.6	548.6	449.6	533.2	598.4	431.6	414.2	456.7	505.7	501.8	585.6	505.3	588.8	507.2	487.6	492.3	493.2	466.9	495.7	539.2	538.2	452.7	430.9	570.1	604.5	538.5	541.8	474.5	458.6	571.2	466.7	448.3	582.1	484.8	515.7	560.9	549.3	572.5	467.2	574.7	540.7	477.6	600.2	452.7
	18	659.5	598.1	646.6	524.3	544.6	585.1	479.5	568.7	647.6	448.3	440.2	493.8	535.8	546.3	622.7	542.8	629.1	538.3	525.3	524.3	528.4	499.5	533.8	575.1	571.4	496	467.7	627.6	664.3	577.6	575	504.6	476.3	600.5	501.5	486.1	625.3	524	541.5	606.7	588	628.3	510.7	638.4	586.4	501.1	654.2	476.7
	22	709.4	625.2	694.1	554.8	585	624.3	509.6	594.5	693.2	470.8	467.1	528.9	561.6	576.4	668.3	588.1	673	567.4	566.2	557.7	548.1	525.9	571.1	598.6	604.6	528	493.3	670.9	713.6	613.7	611.7	530.2	499.1	628.8	541.7	513.4	674.5	566	575.3	656.3	621.8	675.3	538.4	695.7	613.5	527.7	708	499.7
	25	746	646.6	719	582.4	605.8	643.9	529.8	607.3	724.1	486.6	485.3	552.6	584.4	602.9	697.8	603.8	694.4	599.9	590.8	576.6	561.7	539.8	593.3	619.3	633.1	551.6	500.4	712.9	752.4	648.3	634.8	560	513	637.4	566.7	536.4	704	589.8	597.6	689.2	639.8	704.1	568.1	733.2	638.1	549.6	749.9	515.6
	30	770.4	639.2	740.3	593.3	627.9	667.7	559.2	637	766.4	507.1	502.4	578.1	602.1	633.1	731.9	639.7	732.8	623.3	621.7	581.2	594.3	557.2	619.8	647	661.6	571.5	527.4	771.8	790.3	673	641.3	580.2	534.1	647.4	582.8	560.7	738.7	628.1	610.1	729.1	661.8	746.5	598.6	795.4	659.6	556.6	777	537.2
	34	819.7	647.5	758.6	608.2	645	695.3	577.5	646.8	797	516.3	517.6	597.5	632.6	656.7	765.8	668.1	739.9	640.9	647	587.8	616.9	588.3	646	662.5	699	586.9	532.1	811.2	825.1	694.3	657.5	601.3	542.4	661.7	602.8	583	772.3	644.3	633.3	757.5	680.2	781.6	623.9	824.4	675.5	573.6	803.4	554.5
	38	878.6	680.2	781.9	630.6	671.3	721	606.6	664.9	823.7	541.3	534.6	621.7	655.3	690.6	803.8	683.5	761.9	664.4	680.7	622.4	634.1	608.3	677.3	700.7	722.3	617.1	550.5	846.7	852.2	723	679.7	619.6	559.4	690.8	629.7	612	800.6	683.1	659.3	790.4	687.4	803.7	657.3	853.8	693.9	598.4	819.5	570.9
	41	908.5	690.6	806.6	653.8	691.5	731	613.1	676.8	837.4	541.1	553	649	677.9	716.4	829.7	710.6	784.8	686.9	708	621.6	647.7	620.5	708.1	725.3	744	623.2	568	868.3	881.5	737.3	696.4	629	569.5	703	648.6	631	827.3	717.6	672	808.7	701.1	835.3	673.3	863.6	715.5	607.8	847.2	588.7
	46	945.7	704.4	804.7	683.9	686.6	764.2	647.7	701.3	860.2	567.2	571.6	681.2	705.3	742.7	867.5	744.6	825.6	712.2	738.4	639.7	671.2	632	739.8	759	762	651.8	582.5	907	922.1	772.2	726.7	658.7	590.4	721.8	658.7	667.2	867.3	756.3	691.9	844.4	714.8	829.6	710.4	890	741.6	636.7	895.4	603.3
	50	978.4	718.3	825.1	679.8	693.7	785.6	652.9	715.7	880.2	588.6	593.9	715.2	732.7	764.5	897	765.5	850.7	739.2	782.3	652	693.9	655.5	773.6	788.9	785.8	664.8	606.6	942.2	941.8	794.7	731.8	671	604.2	733.6	680.2	689.5	883.3	781	697.1	867.6	730.3	845.8	735.9	916.7	768.9	655.1	910.4	624.8
	54	1021	739.4	846.3	703.3	727.5	816.1	684.1	739	903.9	600.6	607.5	727.8	767.6	791.1	934.2	784.5	871.3	749.1	823.1	667	705.4	670	791.4	814.4	811.5	689.9	619.3	962.4	959.8	816.2	608.2	679.3	621.2	753.7	697.7	708.6	916.3	816.1	714.1	902	747.9	862.9	764.5	935	800.8	676	935.1	640.9
	58	1043	756.8	847.2	726.2	721.6	843.4	715.7	748.9	916	621.9	625.8	735.9	790.9	806	952.6	790.2	870	750.9	840.5	674.8	722.7	690.9	814.6	837.7	791.6	709.2	634.2	985.5	973.4	839.5		695.7	632.6	766.3	720.6	730.1	940.6	853.1	729.2	916.5	753.2	869.1	780.1	946.2	810.5	694	934.6	650.7
	62	1067	760.8	848	732.9	729.9	860.9	737.8	772.4	920.9	630.3	640.8	756.9	812.8	830.9	962	822.1	878	773.9	872.7	686.9	744.1	706.5	841.6	864.3	810.9	720.3	657.7	988.2	972.6	864		712.6	650.6	783.2	734.8	757.5	964	904.5	705.7	937.6	765.5	871.4	796.7	963.6	838	715.7	960.1	659.7
	66	1064	759.7	856.6	728.9	731.1	852.8	762	760.3	918.8	635.7	648.4	764.9	829.5	842.1	980.6	828.9	873.6	784.6	886.6	688.1	740.5	664.6	859.4	879.5	835.6	733.6	666.7	997.6	985.8	869.1		721.9	655.1	798.6	740.7	757	957.6		714.7	941.8	766.9	848	808.8	961.9	821.3	714.1	950.8	673
	70	1092	766.3	862.2	755.8	741.7		769.5	737.4	911	635.7	663.4	767.9	850.9	858.9	995	846.3	898.4	811.7	904.8	685.2	746.9	619.6	869.9	886	853.8	728.6	667.8	1004	997.7	873.6		601.5	671.1	801.1	760.4	777.7	974.3		716.8	956.4	766.3	837.2	809.4	967.3	844.9	727	954.8	677.6
	74	1110	771.6	871	768.8	742		783.6	766.2	915	634.9	655	791.8	870.8	868.6	1006	853.5	902.6	819.1	909.7	690.4	601	597.8	895.1	905.4	859.7	743	683.4	1026	1012	874.9			684	812.8	769	809.3	974.6		725.4	932	767.2	821.8	823.8	964.8	849.3	734.3	969.4	684
	77	1115	776.5	865.9	775.8	746.3		790	776	917.2	643	676.3	793.6	885.1	874.6	1011	858.7	905.2	823.8	918.9	671		581	919	926.2	872.7	745.8	700.5	1046	1031	879.6			682.9	813.2	778.4	829.7	985		739.2	933.3	785.2	813.5	825.9	977.9	853.3	728.3	977	687.4
	82	1146	770.3	851.5	780.3	735.9		814.1	775.8	910.5	658	701.5	799.4	899.1	906.9	910.5	877	909.4	828	929.7	688.3		592.4	929.1	941.8	873.8	751.9	742	1050		881.4			683.4	816.9	784.7	844.3	990.8		735.3	911.3			812.1	977.8	847.6	754	951.3	688.8
	86	1119	749.9	847.5	784	730.6		821.1	795.3	899.9	668.7	711.4	795.9	893.9	892.3	937.6	874.6		837.1	935.8	692.6		610.5	886.5	937	889	751.9	773	1051		886			675.7	806.3	792.2	860.8	993.6		734.6				807		835.8	771.1	923.4	697.1
	90		739.4	842.5	791.9	726.4		818.2	778.5	868.2	674.9	734.7	781.1	907.7	926.1	949.4	871		827.7	940.9	688.4		636.2	898.8	942.7	891.9	742.3	840.2	1054		899.1			689.9	792	796	865.1	994.5		715.6				800.7		827	779.7	924.7	704.4
	94		709.4	845.3	795.2	727		826.2	787.3		682.3	741.7	716.3	898.4	964.7	946.9	868.2		802.4	954.8	680.7		636.8		935.1	879.3	740.9		1033		929.6			691.4	758.9	812.1	849.8	986.2		685.3				827.1		791.7	762.5	902.4	711.1
	98		675.7	821.6	800.6	711.3		822.6	794.2		688.9	757.5		887.1		889.6	855.8		783.9	964	672.4		654.9		928.7	887.9	706.2		995.3		955.9			691	716	805.8	845.2	956.4		524.4				875.7		768.3	770.7	864.3	689.5
	101		663.3	785.1	801.5	689.5		820.4	790.4		695.9	757.6		834.6		821	834.5		753.8	947.7	646.4		647.9		916	874.3	707.6		873.5		1003			696.6	666.4	797.9	843.4	919.7		448.5				899.1		731.6	774.2		683.5
	104		617.4		793.3	661.4		822.7	786.4		692.5	762		793.6		746.1	818.1		745.9	900.8	626.3		640.5		919.6	849.2	699.1				981.6			695.9	580.5	693.9	811.7			334.3				907.4		736.6	773.6		685.2
[truncated: 32 more columns]

## Sheet: Grp A, M, Feeding (g x week^-1)
	Cage #	1	2	3	4	5	6	7	8	9	10	11	12	13	14	15	16
Week	0	126.1	123.9	123	119.3	121.7	126.7	120.1	118.8	122.7	118.2	119.3	120.5	123.3	134.2	116.6	124.5
	1	151	144.5	142.6	141.8	144.2	142	134.6	136.5	143	137.6	140.7	145.4	145.9	159.3	135.7	143.4
	2	176.7	168.6	167.4	167.4	167.1	164.7	162.2	163.5	168.5	165.9	166.2	172.6	169.3	179	155.6	167.9
	3	192.9	178.9	181.7	182.5	180.4	181.5	176.1	178.6	193.1	187.4	186.7	189.4	186.4	195.8	170.6	182.2
	4	191.9	183.2	184.1	189.3	180.8	185.5	184.3	182.3	193.7	190.3	193	195.8	192.4	202.5	175.8	184.7
	5	181.7	176	177.7	185	176.9	179.7	172.2	176.7	191.7	176.9	185.7	183	183.8	198.9	170.8	177.1
	6	198.1	184.7	180.4	185.9	181.4	185.7	174.1	179	186.8	186.5	189.7	183.6	187.4	196.7	174.6	182.6
	7	189	183	175.4	178.8	178.9	183	178.5	175.7	184.4	185.7	187.4	184.7	192.5	196.5	173.4	183
	8	196	180.4	172	182.2	176	177.9	176.7	177.1	183.5	180.2	162.7	178.2	182.2	193.5	173.5	184.4
	9	186.4	181.7	182.6	162.5	162.3	173.1	172.4	162.5	178.8	167.5	155	170.1	171	178.4	166.5	167.7
	10	175.2	163.3	160.2	165.9	160.8	165.9	153.3	165.7	180.1	168.8	170.8	166.6	157.8	178.3	157	171.8
	11	182.7	173	167.9	168.5	167.1	181.4	166.1	169.5	183.5	174.7	180	174.1	180.7	187.7	166.3	182.2
	12	186.5	174.9	171.2	176.2	172.9	179.3	165.6	174.6	186.7	177.5	157.7	181.7	183.4	184.1	167.9	184.1
	14	191.7	176.7	175	174.2	172.9	185.2	165.6	175.2	180.7	181.2	190.6	189.8	180.8	184.8	170.9	179.6
	18	194.7	166.2	163.2	169.9	171.6	178.9	159.1	162.4	179.6	175.8	176.6	171.8	180.5	173.9	163.9	178.6
	22	205	173.3	167	180.4	175.9	190.6	162.8	176.8	184.3	181.2	183.8	184	183.2	172.9	179.7	179.1
	25	188.7	158.4	161.3	161.6	160.5	172.1	153.1	161.5	179.8	168.3	172	169.8	166.9	169.7	157.7	167.6
	30	192.6	175.5	165.7	172.5	171.4	178.7	165.7	176.4	184.9	187.3	188.1	188.2	184.2	184.8	169.1	181.5
	34	195.1	166.1	167	144.9	168.2	177.4	153.1	170	184.7	178.6	185.1	176.1	176.3	177.7	167.7	174.1
	38	207.5	172.4	170.6	176.1	174.8	183.3	165.7	183.5	184.5	184.1	184.7	186.3	183.6	175.4	173.9	175.9
	41	184.2	168.7	175.2	173.7	170.7	178.9	155.5	174.7	183.6	180.4	176.6	178.5	181.4	181.1	167.2	169
	46	202.1	177.3	178.2	179.1	177.1	191.4	166.3	174	187.6	186.6	186.9	192.8	184.2	188.9	175.1	180.6
	50	187.9	167.8	167.7	166.9	171.8	181.6	152.1	174.8	183.5	183.7	181.7	171.9	174.7	173.1	162.9	171.4
	54	214	186.5	171.1	175	178	183.3	154	186.4	198.4	191.2	193.1	184.6	190.2	193.3
	58	193.7	181.8	182	179.2	176.1	189	165.6	185.1	194.9	184.4	191.9	193.2	189.7	193
	62	183.6	177.2	167.7	169.3	173.7	186.5	161.2	176.6	188.9	181	188.1	186.2	180	183.4
	66	190.2	152.3	163.1	165.4	158	173.8	157.3	160.1	168.6	166.5	183.4	175.9	169.4	165.6
	70	205.7	171.9	182.2	185.6	162.4	188.5	142.8	189.3	186.9	189.3	194	186.8	193.6	184.5
	74	195.6	177.4	182.8	168.9	149.6	189.5	165	178	188.7	176.9	189.4	180.6	188.7	177
	77	183.7	157.9	179.2	171.7	167.6	168.6	140.8	178	167.6	168.2	179.3	178	176.8	161
	82	187.6	181.8	175.1	161.3	170.4	162.8	168.6	170.6	193.2	185.5	192.3	187	173.1	159.1
	86	193.1	172.4	195.6	180.4	175.9	172.3	167.1	174.3	168.5	186.5	189	188.1	178.5	162.7
	90	168.2	163.7	179.3	166.1	187.7	168	168.3	165.4	169.1	180	193.6	179.2	171	143
	94	159.9	148	143.2	150.2	157.7	151.2	142.6	134.9	142.1	160.3	182.7	160.5	163	169.9
	98	152.2	160.8	149.6	151	174.2	152	158.3	124	137.7	157.1	170.1	160.8	164.1	163
	101	114.6	141.2	136.1	125.2	139.9	109.1	119.7	102.4	124.6	146.3	132.8	146.2	143.3	146.7
	104	113.3	160.6	137.4	137.8	158.3	138.5	99.24	73.69	152.1	152.9	150.6	147.2	152.1	141

## Sheet: Grp A, F, Body Weight (g)
	Cage #	1					2					3					4					5					6					7					8					9					10
	Animal #	1	2	3	4	5	6	7	8	9	10	11	12	13	14	15	16	17	18	19	20	21	22	23	24	25	26	27	28	29	30	31	32	33	34	35	36	37	38	39	40	41	42	43	44	45	46	47	48
Week	0	95.8	113.1	95.9	98.7	94.5	97.4	108.4	99.6	122.3	109.1	106.9	98.3	106.4	102	101	95.3	97.2	109.5	110.1	112	95.6	108.1	98.8	97	105.6	103.2	106.3	112.6	105.5	114.1	106	102.7	103.6	103	119.4	97.8	98.3	101.9	101.7	95.6	104.1	100.2	101.1	100.6	96.4	96.2	111.6	109.2
	1	121.3	152.3	137.3	144.2	129.4	136.5	150.5	138.1	155	146.9	142.4	135	140.7	143.1	142.1	126.8	137.7	134.5	148.4	156	133.8	150	139.1	130.1	143	142.1	135.6	152.1	138.5	152.1	152.3	144.3	139.6	136.4	165.9	128.2	130.8	146.2	136.4	125.7	143	141.4	137.3	138.6	133.6	132.6	143.3	145.6
	2	145.7	179.5	154.7	170	157.4	160	194.6	163.8	196.1	177.9	175.8	169.5	170.5	167.7	171.1	159.6	176.6	168.6	169.5	188.5	158.8	177.2	164.9	162	183	185.5	162.4	178.6	158.6	189	185.9	161.2	179	158.2	213	170.3	168.3	180.2	171.2	158.2	172.5	172.7	167.2	180.4	154.7	154.8	167.4	189.9
	3	181.9	209.4	192.5	206	193.1	183.5	212.4	192.2	215.9	216	209	195.1	193.2	195.4	200	200.1	214.3	196.8	207.1	219	180	212.4	208.4	179.4	198.8	224.4	188.2	218.1	184.3	220.1	236.4	199.2	220.4	196.5	260.8	193.3	184.8	207.4	198.1	187.6	197.2	208.5	183.3	205.9	187.6	190.2	201.5	212.9
	4	191.8	237.4	222.6	245	209.1	194.2	238.8	217.8	259.9	222.7	225.8	215.4	205.1	214.4	217.8	215.4	216.1	216.2	218.6	238.7	194.4	239.2	229.6	198.7	234.6	225.3	202.8	247.5	198.5	233.4	263	212.3	221.2	216.8	269.6	221.9	196	241.7	211	203.4	226.9	225.6	199	222.2	209.9	203.6	226.6	242.9
	5	211.7	251.9	232.9	260.3	218	216.2	256.4	245.4	277.8	238.5	234.4	250.3	219.1	216.3	237.5	231	249.3	224.2	254.9	259.8	209.2	250.5	240.7	223.2	255.5	232.7	240.6	269.9	204.3	249.9	283.6	233.3	237.8	246.1	309.1	245.5	227.5	276.7	233.2	219.8	238	250.7	219.4	239.2	221.6	212.2	240.6	257.4
	6	225.6	265.5	236.6	265.6	240.4	227.3	258.8	244.3	292.4	255.4	255	243	234.8	238.6	254	243.1	264.7	239.5	266.4	274.9	219.5	277.8	255.9	245.5	267.2	248.3	228.2	279.6	216	261.8	311.4	244.1	254.8	272.2	338.8	255.7	250.3	286.4	247	238.4	266.3	217.2	229.8	245.9	237.3	235.5	250.9	280.4
	7	251.7	269.2	256.5	271.5	231.6	234.8	273.6	246.4	288.8	286.3	271.7	256.5	242.8	245.4	263.1	251.7	270.7	252.2	270.9	287	235.1	283.1	259.7	234.4	284.7	249.5	240.4	288.8	226	272.3	314.9	255	281.6	266.4	334.9	262.9	244.4	294.2	258.8	251.4	290	228.4	251.2	248.8	245.5	256.1	266.5	304.6
	8	248.8	295.4	268.6	295.3	258.4	234.2	291	264.9	313.9	306.4	276.1	264.1	251.5	253.7	260.3	282.8	291.7	258.3	296.2	299.2	245.5	300.7	270.4	242.3	288.4	278.5	256.4	296.2	235.3	287.9	340.1	259.2	302.1	277.4	358.3	282	248.4	312.5	265	251.6	289.1	228.2	255.3	268.9	249.9	259.5	273.2	305.1
	9	256.7	309.6	285.1	307.1	258.4	250.6	304.2	277.6	317.6	304.2	282.5	270.2	261.1	263.8	277	287	311.1	258.9	324.8	311.8	261.2	303.3	275.3	270	314.2	295.7	248.5	306.7	234.3	295.1	345	266.8	294	286.8	367.3	295.4	249.8	344.5	285.3	266	295.6	227.1	259.4	297.5	262.3	265.7	294.4	314.4
	10	271.6	309.6	285.3	304.9	266	253.9	304.1	271.5	323.2	294.7	292.3	265.7	270.3	255.8	269.3	290.3	312	269.6	306	313.1	261.3	315.4	287.2	262.6	311.1	284.5	260.3	317.8	247.2	300.6	353.8	271.5	288.1	281.3	367.5	299.6	256.6	337.4	288.3	269.2	299	225.2	259.4	304.5	263	272.7	296	328.8
	11	272.5	341.5	290.2	320.8	285.7	258	317.2	294.1	334.7	308	299.1	289.1	270.5	268.8	280.7	299.4	312.3	275.8	313.3	309.2	264.1	320.1	290.1	259.3	318.3	290.5	254.8	335.5	265.5	294.2	362.5	266.1	306.2	295.1	368.5	303.2	262	338.2	293.5	262.5	296	218	257.7	297	270	276.9	300.4	340.4
	12	269.3	357.9	297.5	325.2	283.7	247.8	326.9	293.9	322.5	315.9	301	313.1	272.8	266.5	290.4	297.1	313.7	277.1	320.3	316.1	272.3	327.1	289	270.3	334.3	293.4	254.1	333	253.6	295.4	370.9	277.8	325.8	306.3	383	329.6	266.3	340.6	302.2	273.5	296.7	206.5	270.9	298.6	267.2	279.7	303.3	334.7
	14	295.1	337.4	318.5	323.4	283.3	270.4	327.3	286.2	337.7	329.5	308.9	310.5	285.8	277.1	294.8	335.6	314.6	283.3	318.4	329.8	280.6	345.4	306	268.8	346.3	317.9	268.2	332.9	261.6	316.6	379.2	301.6	310.4	310	388.7	337.4	275.6	349.8	301.7	280.9	319.2	196.6	280.9	306.5	280.8	281.4	309.8	336.4
	18	294.2	346.3	328.1	343.7	310.9	277.8	336.3	296.6	363.6	346.6	333.4	322.5	300.7	285.9	321.7	343.5	330.5	300.2	346.5	335.6	298.4	353.5	315.4	281	370.4	321.4	283.2	341.7	271.5	328.2	401.5	288.8	309.9	334.1	411	341	286.1	364.6	311.8	292.4	327.4	186.5	300.8	324.3	283.8	301.9	325.2	360.9
	22	300.7	344.3	349.9	371.7	291.1	280.1	350.6	312.3	376.5	354	344.6	338.2	312.8	295.9	333.4	364.6	343.4	310.7	368.8	337.9	297.3	366.3	324.5	278.2	403.6	316.5	310.7	349.3	287.5	340.2	431.8	305.6	334.2	364.9	422.5	362	293	412.9	323	315.7	341.9	197.7	313.2	326.9	299.7	312.6	337.7	368
	25	314.9	375.1	358.4	377.8	300.1	284.5	347.6	307.7	391.1	354.2	354.6	346.3	315.6	295.7	346.6	385.1	353.7	313.6	370.3	346.8	314.6	379.5	330.7	292.6	404.4	334.5	308	370.2	293.7	346.7	453	311.6	340.3	377.4	436.7	369.2	291.9	391.3	316.8	329.2	346.8	233	322.6	345.3	304.3	320.7	342.4	382.6
	30	319.6	378.1	378.7	383.4	305.7	296.4	361.4	324	394.9	406.9	373.7	356.2	322.8	308.9	364.1	403.9	359.7	337.2	390	364.5	326	382.6	337.1	285.3	436.7	315.7	315.7	372.3	293.4	365.3	472.7	310.9	349	378.5	450.7	402.1	308.1	404.7	353.1	331	352.6	232.3	347	341.2	308.1	337	350.5	398.8
	34	327.5	387	385.7	392.9	317.7	287	357.9	327.4	414	372.9	396.8	359.9	332.4	316.9	382.6	412.8	349.5	337.1	385.5	358.1	321.2	396.4	350.4	293.7	472.2	327.9	324.5	387.2	297	369.1	492.1	312.5	360	395	486.6	388.8	326.3	402.3	350.5	337.1	356.3	211.9	350.6	337.3	320.7	336.4	360.3	416.2
	38	338.2	428.2	413.2	409.1	341.7	294.1	356.6	336.4	435	389.6	403.8	372.5	353.4	322.3	415.1	444.9	358.5	361.5	405.1	379.2	328.9	404.1	345.2	290.7	486.9	351.4	340.4	393.7	317.4	385.9	516.2	307.9	378	418.5	501	398.1	325.4	421.8	374.7	353.7	367.5	233.7	352.3	352.9	325.8	343	368.8	422.9
	41	349.5	412.6	420.2	421.5	355.2	309.8	369.9	338.3	451.4	394.2	423.2	374.1	389.9	320.2	429.9	461	367.5	393.8	416	383.8	345.1	420.2	356.2	297.9	511.7	361.8	346.7	401.3	330.1	402.6	549.3	326	388	435.1	509	399.1	334	432.5	392.6	377.3	378.4	254.4	388.2	387.6	343.6	345.2	384.3	439.7
	46	360.4	420.5	436.3	449.3	369.6	303.8	376.2	345.2	470.4	381.2	443.9	404.4		332.9	452.7	498.3	387.9	416.8	433	398	338.8	451.9	370.9	294.7	555.9	380.2	362.2	410.4	353.7	430.3	566.4	313.7	405.8	454.7	527.7	409.6	346.1	452.8	398.1	370.6	381.7	256.5	401.5	370.9	350.5	362.1	409.1	473.6
	50	373.1	437.9	452.6	447.9	380.6	306.4	372.4	360.7	500.1	410.4	450.3	407.5		332.9	474.2	484.8	382.9	424.9	435.8	405.6	360.1	476.1	362.9	292	574	390.4	372	422.5	348.6	442.3	585.4	332.5	429.7	478.4	545.9	433.3	371.7	455.7	410.6	385.6	396.4	232.7	415	385.3	358.1	359.2	421	489.5
	54	388.6	445.8	461.6	463.6	388.6	308.1	385.4	370.8	507.4	412.7	463.9	436.5		331.4	482.6	517.4	395.1	453.4	455.3	404.6	382.2	491.4	377.7	307.9	599.6	398.4	391.5	414.8	372.9	442.7	604.5	335		500.6		455..4	362.3	459.2	434	396.3	400.8	247.6	453.7	414	381.9	368.5	436.9	509.6
	58	400.3	440.5	477.9	467.4	396.7	322.4	398.5	374.8	540.7	420.5	483.3	432.5		336.7	506.5	563.8	411.5	459	468	413.8	387.1	509.7	389.4	312.3	623.6	408.6	392	426	382.1	475.1	650.8	329		491.9		472	387	461.1	452.9	414.5	425.7	239.4	446.9	445.4	402.7	378.9	438.6	545.8
	62	397.4	440.4	477.6	469	403.8	316.2	407.2	373.6	582.9	455.6	513.2	468.3		348.9	532.3	572.8	418.6	460.9	478.1	414.6	391.1	510.8	386.1	313.9	660.5	423.3	408	437.8	391.2	480.1	680.5	343.2		530.9		489.7	397.4	435.9	467.4	429.4	437.1	242.9	475.7	478.2	407.8	382.9	442.7	555.6
	66	409.6	433.3	477.4	477.5	393.5	327.5	415.4	379.1		428.1	511.2	448.4		340.6	529	588.2	417.7		473.5	418.4	397.4	523.8	400.1	319.1	650.1	413	404.7	433.8	410.5	477.5	693.1	356.1		523.1		485.5	392.7		461.2	449.1	459.8	214.3	485.4		413	389.9	450.7	555.2
	70	403.8	430.3	483	472	417.7	325.3	426.5	396.1		444.3	509.3	477.2		345.6	549.6	619.2	445.3		482.8	434	403.5	526.6	410.9	319.5	660.1	418.5	411.5	431.4	402.5	503.1	684.9	357.9		541.4		490.9	389		474.2	451.1	468.6	207.8	476.4		430.8	395.8	446.7	571.2
	74	432.3	442.5	504.3	494.2	427.9	330.2	433.8	407.5		459.3	467.2	473.4		354.7	561.3		450.9		484	445.4	411.6	530	380.1	325.6	677.7	424.4	415.1	440.9	429	496.5	701.3	374.3		561.6		513.5	404.9		477.4	464.9	522.9	216.7	485.8		444.8	393.7	444.5	579.7
	77	431	426.9	506.9	498.9	419	333.3	435.1	410.2		472.1	454.9	486		355.7	562.1		449.4		483.1	443	412.4	536.2	417.8	326.7	690.4	436.9	422.6	444.3	414.9	504.2	716.1	389		568.8		531.4	408.1		491.1	474.3	560	236.8	489.5		452.1	412.7	447.9	582.2
	82	431.5	455.6	503	511.7	431	345	440.7	414.4		480.6	316.5	501.5		379	577.4		460		490	450.7	405.7	558.4	385.3	325	709.7	444.4	416.1	456.9	411.1	509.2	746.7	372		577.2		525.8	400.6		484.9	481.7	580.8	219.1	487.8		463.9	419.5	451.4	583.4
	86	447.3	470.3	520.9	486.6	436.8	349.7	439.4	420.9		483.6	226	506.1		371.3	603.4		457.1		493.2	457.2	380.1	575.6	409	324.1	694.9	452.4	426.4	468.3	409.3	510	762.9	383.7		588.3		543.2	424.8		491.6	510.3	610.2	206.2	484.8		470	421	454.5	607.8
	90	462.5	477.6	502	509.3	433.9	346.6	447.9	426.6		455.4		510.6		363.9	600.7		453.5		490.8	456.1	320.7	598.4	407.5	323	700.5	446.8	431.6	468.7	413.6	471.6	763.1	390.2		596.6		550.1	415.4		492.8	505.3	596.3	226.8	497.3		472.4	425.3	438.6	600.3
	94	477.5	501.3	524.4	487	431.1	358.9	440.7	424.6		482.7		525.1		357	600.9		447		498.3	459	250.2	591.9	429.2	324.5	720.2	431.3	422.4	477.5	413.2	454.7	768.1	391.6		604.4		544.5	420.4		484.6	528.2	632.6	224.8	480.2		474.1	417.7	448.6	627.4
	98	491.7	502.3	489.3	482.6	421	354.2	427	419.9		478.7		531.3		370	613.1		444.6		496.9	465.8		650.2	416.8	313.3	709.9	433.8	423	482.3	419.1	490.3	804	400.4				531.4	420		508.4	527.9	590.6	220.1	466.6		468.8	429.4	436.2	638.5
	101	486.4	476.3	431.9	471.2	418	350.4		421.5		477.3		508.8		371.6	614.4		449.6		500.3	467		688	396.8	318.2	703.8	449.9	354.2	487.2	407.1	464.3	720.2	384.6				538.2	419.5		491.2	533.6	607.4	236.7	443.1		474.1	449.2	414.1	638
	104	475.3	477	387.9	349.7	377.5	354.3		405		458.3		528.6		371.2	614.6		448.1		479.4	465.5			378.8	302.7		439.2	342.6	476.2	384.3	446.6		380.6				531.6	418.9		509.9	533	605.1	245.5	429.8		467	446.9	421.4	632.8
[truncated: 32 more columns]

## Sheet: Grp A, F, FC (g x week^-1)
	Cage #	1	2	3	4	5	6	7	8	9	10	11	12	13	14	15	16
Week	0	100.2	104.4	97.72	100.7	99.24	102.1	107.3	97.74	102.9	104.3	95.38	106.8	101.6	103.2	94.86	107
	1	103.9	105.5	102.4	102.4	105.3	105.3	111	103.5	105.9	103.8	97.6	110.3	104.1	107.2	100.4	112.2
	2	122.7	130	121.2	127.4	124.7	122.6	137.7	127.5	126.3	127.5	111.9	131.2	112.2	128.7	117.5	134.1
	3	139.7	124.7	124.2	132.4	125.9	126.4	139.1	119.5	125.2	131.8	125.9	136.1	121.8	134.9	128.9	143.3
	4	143.9	131.9	126.3	130.5	129.1	138	141	132.4	132.2	140.3	131.9	131.5	128	149.1	126	142.8
	5	128.7	119.1	119.6	128.9	127	118.1	145.4	126.5	102.6	125.1	123	136.8	120.5	124.3	118	150.6
	6	132.8	123.3	118.5	123.5	122.5	114.4	141.9	119.4	110.1	142.9	123.3	121.5	117.9	121.1	120.2	138
	7	145.3	134	119	128.5	121.3	124.7	137.8	119.4	126.1	138	130.6	124.8	128.2	130.8	128.4	130.1
	8	146.4	128.8	116.5	143.7	122	128.6	130.6	124.3	104.8	131	139.1	124.9	123.2	122.3	126.3	130.9
	9	134.6	112.4	101.8	115.2	117.5	103.4	112.4	109.7	102.2	113.6	114.5	120.5	112.6	109	104.6	111.9
	10	135.7	112.4	100.9	112	108.4	118.4	115.3	107.6	98.88	119.8	109.2	119.9	109.9	110.9	100.8	112.7
	11	141.1	124.3	119.9	111.6	113.7	116.4	119.1	105.3	91.56	119.4	102.1	118.9	122.6	114.4	107.7	124
	12	125.9	119.2	119.9	117.4	125.5	118.8	128.3	119.8	96.68	120	112.9	119	116.5	115.8	107.6	133.3
	14	140.2	108.1	113.9	112.6	112.1	120.7	115.9	109.1	98.72	116.6	105.4	124.5	119.4	121.3	111.8	124.2
	18	123.9	127.4	110.8	112.4	104	112.8	117.1	111.4	93	118.3	113.8	118.7	112.5	119.4	108	125.9
	22	130.9	115.4	109	120.2	107.1	106.2	115.9	105.3	103.3	116.7	114.1	123.8	112.9	105.6	105.2	123.6
	25	103.1	101.7	100.3	99.96	97.54	103.2	115.5	95.8	89.32	103.6	96.2	100.5	93.98	106.2	96.46	117.9
	30	127.8	120	104.6	120.2	107.2	94.7	114.2	109.7	102.5	124	111.2	117.5	122.5	120	120.6	124.8
	34	130.7	98.52	112.9	107	105.5	117.2	120.4	102.1	98.24	117.5	107	107.5	120.9	111.1	104	119.1
	38	141.2	111.5	116.2	123.2	108.9	116.5	125.1	115	101	113.6	112.8	116.4	125	114.3	110.3	127.5
	41	121.5	114.5	116.6	115.2	108.4	105.8	128.1	117.7	117.3	114.6	106.8	131.9	107	118.8	114.9	134.9
	46	122.4	108.4	115.6	126	119.2	101.4	131.2	111.8	119.5	126.5	115.6	118.8	116.1	122.1	116.6	146.5
	50	122	103.6	108.8	104.8	104.8	119.4	116.3	107.1	108.6	110.9	114.4	116.5	115.1	120.6	99.33	119.6
	54	133.6	124.5	116.1	122.6	120.4	116.7	122.2	121.4	111.7	116.8	130.8	119.7	129.5	117.7
	58	129.1	115.7	133	108.9	123.6	116.8	135.9	112.2	107.2	124.9	133.9	136.6	136.2	127.8
	62	117.6	110.7	111.6	108.2	126.7	112.5	135.9	125.4	118.8	119.4	126.1	124.8	127.4	120.2
	66	125.3	105.4	111.4	111.2	126.7	110.3	118	109.3	98.48	116.3	112.7	113.8	117.2	109.2
	70	143	123.8	128.1	126.3	126.2	119.6	145.2	137.8	101.5	119.8	122.7	130.4	131.8	121.3
	74	133.5	113	114.7	111.9	134.5	119.5	157	112.8	120.7	127.5	118.9	127.3	121.8	136.5
	77	116	115.4	104.8	102.1	120.2	109	144.2	111.6	95.85	123.6	108.8	114.2	121.4	120.4
	82	132.5	122	119.2	115.4	111.5	114.7	138.1	121.4	120.4	122.1	137.8	122	123	127.6
	86	147.3	122.4	123.8	122.6	125.9	121.2	148.5	118.6	126.8	129.5	131.7	129.1	138	128.5
	90	133.4	122.1	121.1	111.4	107.4	110.6	145.9	118.1	109.5	119.6	138.4	128.6	135.7	124.4
	94	126.7	111.6	121.6	1CT7.8	104.4	110.7	128.3	110.5	111.2	112	111.8	119.4	104.9	117.1
	98	116	118.5	132.5	104.3	109.7	110	141.3	112.6	95.23	117.9	93.88	124.3	113.4	130.3
	101	98.32	91	109.7	92.7	101.1	87.88	42.8	104.6	115.6	92.34	107.3	92.02	100.1	117.1
	104	85.56	119.3	124.3	107	96.6	105.2	105.9	111.4	99.84	107.7	111	116.2	121.2	129.5

## Sheet: Grp B, M, Body Weight (g)
	Animal #	1	2	3	4	5	6	7	8	9	10	11	12	13	14	15	16	17	18	19	20	21	22	23	24	25	26	27	28	29	30	31	32	33	34	35	36	37	38	39	40	41	42	43	44	45	46	47	48
Week	0	192.8	222.9	231.5	200	197.6	249.1	202.4	200.3	219	210.7	233.9	189.3	188.8	196.5	201	192	185.1	206.7	231.1	202.9	211.3	201	206.7	230.1	215.4	200.4	227.4	225.4	192.6	208.6	201.1	224.2	229.2	199.3	226.7	198.4	232.9	217.3	235	195.6	210.4	192	213.9	186	220.3	208.4	214.2	220
	1	238.2	289.9	292.8	263.9	264.5	309.7	272.6	259.7	295.4	286.2	309.5	235.2	259.7	268.9	268.4	239.8	248.3	274.7	311.8	279	279.2	265.8	262.2	290.6	287.7	258.8	303.9	284.6	242.3	280.7	239.3	284.1	294.7	257.6	291.3	263.6	302.3	291.2	304	259.1	289.3	255.1	291.9	248.9	295.6	266.6	266.7	299.3
	2	298.5	345.7	354.3	321.2	312.2	389.3	326.7	318.8	355.1	335.7	373.6	282.3	313.8	331.5	328.7	297.2	293.6	339.1	363.1	335.1	341.9	326.8	320.6	376.5	348.6	308.9	364.1	379.3	296.4	341.9	293.5	331.3	349.8	315.5	354.2	332.8	355.9	360.2	365.2	317.5	363	305.1	347.2	302.8	364.5	326.2	322.6	364.9
	3	331.7	393.3	400.8	361.2	345.1	441.5	374.4	360.8	407.5	384.8	413.2	322	350.7	379.3	333.5	316.9	332.3	386.8	409.4	375.4	386.4	371.4	361.2	418	386.7	345.1	405	433.2	329.5	388.5	333.8	364.3	388.7	356.5	392.1	381.9	383	403.3	419.3	354.2	418.4	345.7	401.7	342.3	415.9	365.1	360.3	428.7
	4	353.1	402.8	420.8	387.8	365.4	477.5	393	395	426	415.9	432.2	353.9	381	395.7	375.2	336.8	361.1	412.7	424.7	413	416.2	392	393.6	450.3	412.3	374.6	431.8	457.3	358.2	413.8	364.5	398.7	393	390.6	404	379	422.9	441.2	450.9	386.6	465	381	431.9	379.3	455.7	403.2	399	462.3
	5	390.6	459.4	464.5	415.9	389.6	499.4	441.2	419.8	484.7	448.3	474	390.8	411.3	454.9	417.6	359.4	389	460.3	482.7	437.9	454.1	432.7	393.8	490.7	451.6	402	456.3	505.6	383.5	449.1	390.1	421.6	443.3	415.9	459.2	451.1	458.3	464.7	486.3	411.5	499.6	402.2	462.9	402.5	488.9	432.4	415.4	514.7
	6	422.2	496	498.5	445.8	420	560	472.6	449.3	522.9	471.7	517.2	422	436.3	470	452.6	388.1	406	498.3	510	465.1	486.3	457.2	439.2	515	462.2	431.2	482.3	553.4	408.7	473.4	419.2	453.9	470.7	443.9	472.9	474.4	487.9	494.8	498.9	428.9	533.8	430.3	488.7	419	523.4	462.1	438.8	550.5
	7		512.3	514	466	439.1	587.8	496.1	476.2	545.8	495.3	546.8	429.3	451.2	495.5	474.3	406.3	424.6	523.8	543.3	481.5	519.5	475.7	474.3	546.7	497.2	445.2	506.2	577.3	419.6	496.8	431.2	478.7	497.4	460.7	491.3	492.2	506.9	518.1	527.8	443.1	563.6	449.8	515.1	439.1	544.5	482.6	458.7	575.2
	8	432.7	516.6	515.1	474.4	454.8	578.9	510.9	485	558	500.1	545.1	441	457	509.6	494.3	414.8	436. -	500	541 .4	504.4	522.9	483.2	487.9	543.3	492.4	457.4	485.2	590.8	420.4	508.6	451.4	492.6	485.3	471.7	511.2	526.2	523.7	529.9	529.9	451.1	572.1	468.6	522.8	448.5	553	506.5	472.6	598.6
	9	443.3	549	544.4	486.6	483.1	633.3	528.2	502.1	588.8	531.9	566.8	470.4	469.6	527.4	511.6	433	449.1	544.4	555.6	520.1	554.4	509.5	503.2	580.8	520.6	435.4	510.7	612.4	445.3	524.4	462.3	513.9	517.2	492.1	528.5	538.3	546.1	547.9	565.8	464.7	596.5	484.9	540.4	464.2	577.8	521.3	484.2	632.7
	10	465.6	560.4	560.2	508.3	501.9	660.3	543.5	517.1	610.9	546.1	595.3	479.3	485.1	544	528.2	448	466.1	579	571.4	536.5	577.7	534.3	527.6	602.3	531.2	481.2	532.3	646.6	461.3	544.7	474.7	531.9	533.6	509.5	546.7	562.7	556	570.3	575.9	470.4	626.8	506.6	560.7	482.1	597.6	536.8	493.4	657.3
	11	489	587.8	582.5	531.8	518.9	672.8	560.4	535.3	636.6	569.3		498.4		546.4	554.3	451.5		612.4	605.7	550.4		547.6	554.6	618.6	555.6		551.9	649.3	480.8	561 .4	494.5	550.3	550.9	528.7	563.9	557.1	568.6	580.5	590		637.9	522	571.6	484.1	587	553.8	517.4	679.7
	12	499.8	593.9	595.6	541.8	520	694.5	571.1	529.6	653.7	577.1	596.9	513.3	497.3	563.9	559.7	465	482.4	618	617.4	560.7	582.2	557.8	565.6	641.5	550.3	484.6	557.8	682.1	496.3	568.2	507.9	560	558.9	543.8	573.6	564.8	577.7	591.2	610.2	471.6	654.7	525.6	583.5	493.7	604.4	567.1	522.7	690.6
	13	506.5	613.3	604.6	551.6	533.3	697.4	583.9	564.1	666.2	593.6																					511.6	571.2	564.8	550.9	586.8	584	582.8	601.2	607.8	479.3	655.6	528.3	589	492.7	617.2	569.6		701.2
	17	547.1	656.5	638.9	564.8	568.1	756.1	624.9	609.1	697.6	643.6	659.1	551.5	523	606.7	614.1	504.3	519.3	675.2	668.9	612.6	665.4	595.2	605.1	681.7	597.2	500.7	586.5	752.8	522.2	619.5	560.2	609.8	597.5	585.5	623.6	611.7	623.7	649.7	660.1	505.8	701.7	565.7	636.3	522.9	662.9	624.6	568	750.6
	21	576.7	674.1	684	597.5	594.5	797.1	667	651.8	729.9	687.8	691.8	588.2	544.3	647.3	638.9	533.9	547.1	715.7	718.5	642	690.8	644.8	655.3	715.7	634.2	546.3	614.9	784.5	550.4	640.5	587.2	611.5	629.2	613.1	644.9	660.8	647.1	641.4	701.5	527.9	740.5	581.4	671.3	529	683.4	667.4	601	787.3
	25	600.8	723.5	707.7	639	613.8	843	685.5	682.6	763.1	705.4	731.7	601.6	552.6	691	653.8	552.1	565.7	733.5	745.9	676.8	707.6	661.3	651.8	751.9	672.5	562.6	661.7	764.9	559.9	672.1	601.8	636.2	651.7	637.1	675.8	654.1	669.6	695.4	741.6	547	751.5	608.1	715.3	558.1	717.5	703.3	642.3	807
	29	629.2	752.8	735.7	669.1	647.9	824.6	712.5	699.9	786.4	760.3	754.4	634.5	566.2	714.1	616.4	581.9	577.4	775.8	759	703.1	727.3		705.2	768.9	697	588.7	670	818.2	605.1	697.1	643.1	644.3	659.4	658.2	713.9	699.6	693.4	726.4	792.5	590.9	791.5	622.6	750.6	588.4	740.5	720.8	662.2	834.4
	33	658	777.1	744.8	680.3	677.4	896.4	734.4	725.9	792.4	777.9	778.5	640.9	596.3	744.9	685.1	599.4	607.5	810.6	814.3	735.1	745.5		731.3	802.8	722.8	619.3	685.8	839.9	627.1	706.6	665.2	663	668.1	662.9	736.7	699.1	704.1	716	826.5	576.3	803.3	632.5	769	609.2	750.4	755	694.6	839.3
	37	677.5	807.3	757.7	716.3	691.9	923	740	739.3	774.7	803.6	803.9	667	623.1	768.9	705.4	620.7	629.9	819	836.5	732.4	774.5		764.1	828.2	746.8	658.5	708.7	856.9	623.7	703.2	701.5	666.4	688.1	683.8	774.4	729.9	728	737.9	835.5	595.6	805.5	638.2	767.8	600.8	760.9	768.4	703.9	856.1
	41	705.9	809.2	765.9	714.5	719.7	963.3	762.9	740.5	827	828.1	819.5	696.8	636.2	805.7	694.7	647.8	648.5	832.7	864.7	732.6	806.4		786.7	839.5	770.1	654.8	727	884.6	634.4	743.2	721.3	685.8	691.7	694.9	775.4	745.2	727.1	760.5	846.8	597.6	813.1	659.1	773.4	600	785.1	797.8	716.6	867.6
	45	728.8	817.3	789.7	723.6	715.8	980.3	787.4	754.7	841.8	841.1	836.1	719.6		821.8	698.3	669.2	656.4	846.3	890.3	764.6	831.6		803	855.9	798	676.3	740.2	912	638.6	761 .2	740.3	692.7	684.1	710.8	782.3	765.5	755.3	754.7	878.2	608.7	839.1	677	766.2	608.1	790.7	797.7	746.2	867.9
	49	732.5	833.4	770	730.8	725.6	960.5	802.4	769.6	866.9	860.8	852.8	747.8		849.1	596.1	686.4	662.5	841.5	913.2	785.3	847.1		818.8	867.6	807.5	696.4	760.8	934.4	637.8	793.3	734	694.4	698.8	732.4	813.8	748.7	754.1	785	897.7	638.1	828.6	731.4	790	623.6	805.3	814	775.1	891
	53											862.5	775.7		859.6		716	677.7	820.6	932.1	801.2	849.9			893.3	831.6	726.6	790.8	952.2	647.7	813.1	778.2	698.7	708.4	746.9	832	775.8	783.3	785.7	920.7	650.6	873	795.9	803.8	646.7	828	803.2	798.1	906.4
	57											877.1	798.6		880.5		744.6	671.8	869.3	960.8	810.8	856			921.5	850.4	737.4	779.6	954.4	662.7	792.7	820.8	712.2	708.1	762.9	838.5	757.6	802	778.1	935.6	664.4	892.3		766.6	655.8	849.3	792.6	828.4	935.6
	61											847.5	833.4		918.8		766.7	691.6	860.1	978.4	814.2	892.3			927.9	872	769.5	819	983	678.4	770	830.1	724.1	727.2	761.5	862.3	772	799.2	804	934.8	666.4	905.1		811.9	673.5	828.1		785.4	948.9
	65											842	846.7		969.1		786.4	715.6	848.8	963.6	843.7	941.6			949.7	905.5	774.9	841.4	1012	673.8	886.8	847.4	734	749	786.4	883	737.8	809.7	809.7	954.5	673.6			794.2	686	830.5		853.5	976.8
	69											857.6	866.9		965.4		795.8	689.6	819	984.2	844.5	948.8			970.8	917.6	796.9	862.4	1012	680.2	787.5	845.1	724.5	746.3	787.1	873.9	731.6	804.1	795.4	965.9	681.5	885.2			683	830.7		842.8	945
	73											758.9	902.4		976.2		824.7	585.8	754.1	869.6	852.4	950.5			1001	941.3	839.9	856.7	1020	692.6		864.9	735.8	741.2	814.7	895.9	617.3	828.4	792.3	968	704.5				693.8	850.5		849.5	909.5
	77												910.2		992.9		827.2	562.3			853.6	946.2			1018	927	895.4	869.6	995.7			873.6	728.4	746.5	824.1	860.9		815.5	775.6	973.1	708.1				683	854.4		862.8	910.8
	81												910.7		1004		816.1				838.1	971.2			997.8	954.1	973.1	876.3	969.8			863.9	711.2	758.6	825	871		797.8	756.3	941.3	721.8				697.5	850.5		866
	85												931.7		1025		829.2				857.3	962.2			1034	986		877.8	967.7			872.1	747.8	753.1	858.6	909		800.6	742.8	947.2	737.9					861.8		869.4
	89												868.4		1008		818.4				869.4	998			1018	1011		891.6	944.3			901.2	760.8	752.8	858.6	911.7			732.3	905	735.1					870.4		872
	93												563.9		938.8						891	964.9			1034	1017		899.8	899.7			907.3	775.4	762.3	861.5	873.2			747.2	726.1	744.6					882.9		801.5
	97														992.7						881.7	984.4				927.2		897.8	861.2			918.1	638.7	752.8	849.9	769.9			732		741.6					859.7		763.1
	101																				863.5	967.3				992.6		857.2	782.6			843.7		745.4	860.9	639.6			689.4		740.2					831.4		638.5
	104																				845	856.8				958.7		833.9	720.1			794.5		724.8	884.5				664.1		752.6					798.6
[truncated: 32 more columns]

## Sheet: Grp B, M, Feeding (g x week^-1)
	Animal #	1	2	3	4	5	6	7	8	9	10	11	12	13	14	15	16	17	18	19	20	21	22	23	24	25	26	27	28	29	30	31	32	33	34	35	36	37	38	39	40	41	42	43	44	45	46	47	48
Week	0	153.3	181.3	168	149.8	170.8	199.5	168.7	156.1	176.4	174.3	189	138.6	154.7	169.4	145.6	149.1	154.7	175.7	202.3	168.7	176.4	163.8	144.9	179.9	172.9	137.2	179.2	200.2	137.2	171.5	135.1	168.7	166.6	142.1	152.6	170.1	163.8	165.9	177.1	161	170.8	145.6	168.7	142.8	170.8	152.6	147	184.1
	1	165.2	187.6	167.3	160.3	175.7	230.3	181.3	168	189	175	188.3	143.5	163.1	184.1	169.4	161.7		182.7	199.5	175.7	185.5	171.5	157.5	216.3	184.1	141.4	187.6	237.3	147	184.1	151.2	172.9	176.4	165.9	161	189	172.9	177.8	195.3	183.4	197.4	154	173.6	153.3	184.8	161	152.6	191.8
	2	159.6	198.8	172.2	165.2	171.5	210	179.2	174.3	205.8	187.6	182.7	144.2	152.6	178.5	100.1	144.2	156.8	189.7	207.2	182.7	179.2	177.8	161	200.9	173.6	147	185.5	227.5	150.5	182.7	162.4	170.1	174.3	164.5	165.2	190.4	143.5	186.2	193.2	175	207.2	156.1	185.5	156.1	187.6	165.2	150.5	207.2
	3	159.6	166.6	174.3	165.2	158.9	219.8	168	171.5	183.4	177.8	170.8	149.1	163.8	179.2	183.4	143.5	158.9	178.5	182	175.7	176.4	173.6	157.5	191.1	176.4	144.9	182.7	210	146.3	181.3	159.6	179.2	160.3	172.2	161.7	154.7	190.4	184.8	204.4	176.4	203	146.3	188.3	160.3	187.6	177.8	150.5	203
	4	172.9	219.8	190.4	160.3	158.9	221.9	193.9	176.4	215.6	178.5	194.6	162.4	165.2	214.9	177.1	149.8	167.3	206.5	220.5	172.2	192.5	189.7	155.4	211.4	195.3	138.6	175.7	229.6	150.5	184.1	152.6	177.8	198.8	168.7	200.2	224.7	184.1	184.1	205.8	181.3	207.9	157.5	180.6	156.8	187.6	180.6	158.2	226.1
	5	168.7	206.5	184.1	170.8	175.7	233.8	186.2	172.2	205.8	179.9	203	158.9	180.6	178.5	164.5	159.6	153.3	207.9	199.5	180.6	193.9	186.9	173.6	205.1	191.8	151.9	184.1	240.8	152.6	182.7	166.6	184.8	179.2	171.5	172.2	208.6	183.4	182	183.4	172.2	206.5	156.8	181.3	142.8	185.5	184.8	154.7	221.9
	6		193.9	188.3	186.9	175	233.1	187.6	186.9	207.2	189.7	203	154.7	187.6	193.9	171.5	158.2	161.7	207.9	207.9	185.5	193.9	182.7	184.1	207.2	200.2	140	188.3	238.7	151.2	190.4	154	187.6	172.9	168.7	172.9	200.2	179.9	186.2	216.3	170.1	208.6	160.3	182.7	153.3	190.4	174.3	164.5	217.7
	7	172.9	188.3	170.8	175	174.3	210	193.2	187.6	201.6	163.8	182.7	154	179.2	189.7	164.5	148.4	166.6	161.7	161	177.1	159.6	182	182	192.5	181.3	150.5	97.3	219.8	150.5	190.4	159.6	181.3	133	168	181.3	205.8	180.6	178.5	191.1	168	195.3	161	191.8	149.8	183.4	186.2	153.3	214.9
	8	161.7	197.4	185.5	163.8	181.3	238.7	183.4	178.5	198.1	185.5	200.2	164.5	161	190.4	165.9	153.3	142.8	207.9	246.4	172.9	203	185.5	169.4	211.4	198.8	128.8	209.3	231.7	152.6	183.4	152.6	172.2	182.7	165.9	167.3	191.1	174.3	177.8	206.5	166.6	196	156.8	179.2	144.9	182.7	185.5	147.7	217
	9	160.3	195.3	177.8	163.8	175	234.5	182.7	174.3	205.1	185.5	186.9	150.5	181.3	187.6	164.5	176.4	156.1	207.9		173.6	204.4	184.8	184.1	217	193.2	151.9	182	247.1	152.6	184.1	152.6	165.9	177.1	169.4	179.9	198.8	171.5	183.4	191.8	161	205.1	163.8	181.3	150.5	184.1	179.2	142.8	219.8
	10	152.6	190.4	184.1	166.6	170.8	183.4	155.4	166.6	195.3	180.6		151.9		180.6	165.9	144.9		209.3	200.9	155.4		198.8	183.4	194.6	188.3		170.1	207.2	153.3	176.4	159.6	142.1	170.1	165.9	171.5	152.6	136.5	167.3	176.4		193.9	156.1	185.5	136.5	86.8	157.5	159.6	201.6
	11	160.3	190.4	191.1	174.3	165.9	218.4	176.4	209.3	196	177.8	200.9	159.6	156.1	191.1	163.1	151.9	161	196	178.5	163.8	220.5	190.4	181.3	215.6	186.9	145.6	172.2	245	149.8	185.5	156.1	161	156.8	161	178.5	189.7	172.2	178.5	194.6	195.3	184.1	162.4	180.6	146.3	198.8	170.8	153.3	208.6
	12	158.9	206.5	190.4	179.2	165.9	203	179.2	197.4	195.3	188.3																					154.7	161	163.1	162.4	168	219.1	169.4	186.2	190.4	170.8	171.5	148.4	171.5	140	189	177.1		213.5
	13	158.9	196.7	188.3	191.1	170.8	244.3	180.6	179.2	177.1	203	156.8	166.6	165.2	195.3	186.2	151.2	123.9	204.4	186.2	187.6	198.1	133	170.8	207.9	191.8	139.3	133	238.7	163.8	189	174.3	165.2	172.2	163.8	175	182.7	181.3	191.1	182.7	163.1	197.4	158.9	191.8	148.4	179.9	221.9	170.8	203
	17	91.7	166.6	204.4	185.5	172.9	205.8	179.2	180.6	179.9	200.2	176.4	175.7	151.2	183.4	173.6	151.9	192.5	214.9	217.7	165.9	204.4	204.4	193.9	209.3	191.1	140.7	179.9	222.6	171.5	183.4	169.4	159.6	171.5	159.6	193.9	190.4	170.8	124.6	205.1	165.9	208.6	163.1	163.8	138.6	175	189.7	171.5	192.5
	21	154	198.1	191.8	180.6	170.1	205.1	172.9	194.6	186.9	162.4	161.7	167.3	127.4	202.3	165.2	179.2	152.6	195.3	233.1	184.8	190.4	192.5	176.4	197.4	224	110.6	175	86.1	98	172.2	161.7	130.9	168.7	154.7	191.1	140	156.1	189	195.3	169.4	195.3	161	189.7	147.7	180.6	177.1	165.9	194.6
	25	170.8	200.2	193.9	190.4	180.6	198.8	182.7	196.7	179.9	191.8	173.6	186.9	144.2	193.2	224	156.8	147	213.5	224.7	170.8	196.7		196.7	196.7	197.4	149.8	168.7	226.8	165.9	184.1	165.2	153.3	177.8	168	197.4	189.7	167.3	179.2	203.7	175.7	198.1	156.8	186.9	155.4	182	176.4	168	203
	29	175	200.9	183.4	193.2	179.9	217	176.4	190.4	160.3	196.7	154	123.2	145.6	182	175	151.9	131.6	200.9	203.7	175	193.2		177.8	201.6	198.1	149.1	166.6	202.3	175.7	177.8	162.4	157.5	152.6	151.2	196	168.7	156.1	190.4	205.8	170.1	193.2	157.5	185.5	153.3	172.2	182.7	186.2	176.4
	33	175.7	178.5	185.5	187.6	172.2	212.8	156.1	188.3	188.3	186.2	148.4	173.6	146.3	192.5	170.8	152.6	155.4	197.4	196.7	173.6	186.2	183.4		199.5	194.6	142.1	178.5	199.5	177.8	184.1	189	144.2	170.8	160.3	195.3	189.7	168.7	185.5	205.8	172.9	179.2	151.2	181.3	139.3	165.9	168	182	179.9
	37	169.4	215.6	183.4	168	168	214.2	177.1	177.8	188.3	193.2	160.3	191.8	144.9	194.6	181.3	154	154	72.1	184.1	180.6	189.7		196.7	201.6	189.7	147.7	181.3	209.3	161.7	173.6	179.2	148.4	173.6	156.8	191.1	189	154.7	176.4	193.9	130.2	186.2	151.9	210.7	142.8	168	176.4	175	190.4
	41	173.6	172.9	200.2	168.7	156.1	228.9	188.3	177.1	193.2	179.2	177.1	180.6		186.9	108.5	165.2	145.6	191.1	197.4	160.3	185.5		171.5	198.8	175.7	127.4	172.2	218.4	158.2	210.7	180.6	160.3	178.5	167.3	199.5	203	179.9	193.2	214.2	164.5	164.5	155.4	163.8	147	176.4	182	195.3	208.6
	45	161.7	182.7	171.5	182	156.1	172.9	186.2	186.2	188.3	179.9	184.8	192.5		207.2	81.9	171.5	172.2	149.8	196.7	177.8	201.6		178.5	196.7	186.9	144.2	207.2	221.9	150.5	196	179.9	134.4	153.3	165.2	210.7	102.9	120.4	189.7	196	170.1	191.1	147.7	182	145.6	174.3	173.6	185.5	196
	49											236.6	192.5		195.3		172.2	149.8	168	188.3	180.6	198.8			174.3	168	126	180.6	195.3	140	168	164.5	120.4	151.2	162.4	199.5	201.6	177.1	174.3	200.2	171.5	195.3	108.5	182	146.3	170.8	146.3	181.3	186.9
	53											168	206.5		197.4		172.2	182	191.1	206.5	156.8	167.3			224.7	184.8	130.2	171.5	194.6	170.1	160.3	186.2	148.4	175	161	199.5	172.2	179.2	179.9	234.5	168.7	211.4		142.1	158.2	182	149.1	191.8	182.7
	57											168	213.5		221.9		166.6	171.5	179.2	217.7	191.1	214.9			232.4	191.1	143.5	191.8	214.2	175	146.3	175	150.5	166.6	155.4	191.8	170.8	163.1	188.3	224	158.2	208.6		202.3	165.2	165.9		149.1	201.6
	61											182	193.2		219.8		177.8	153.3	174.3	199.5	178.5	196			217	189	145.6	180.6	200.9	169.4	226.8	167.3	139.3	175	177.1	195.3	177.8	171.5	176.4	202.3	163.1			159.6	156.1	136.5		191.1	164.5
	65											176.4	198.1		165.2		161.7	142.1	134.4	205.1	173.6	212.8			246.4	191.1	136.5	188.3	212.1	156.1		184.1	155.4	172.2	163.1	201.6	158.2	173.6	184.8	217.7	154.7	182.7			157.5	176.4		201.6	143.5
	69											114.8	217.7		219.8		177.8	128.1	94.5	112.7	170.8	191.1			226.8	202.3	136.5	179.2	213.5	157.5		166.6	147	162.4	179.9	151.9	81.9	170.1	140	203.7	174.3				156.8	179.9		214.9	205.8
	73												211.4		191.1		177.1	100.1			168.7	214.9			225.4	213.5	142.1	200.9	196.7	177.1		196.7	140.7	168.7	175.7	174.3		118.3	156.1	219.8	172.9				160.3	177.1		214.9	193.2
	77												207.9		211.4		187.6				190.4	219.1			205.8	221.9	121.1	198.1	206.5	154.7		179.9	144.9	173.6	163.1	177.8		164.5	162.4	172.2	180.6				156.8	198.1		189
	81												259		203.7		177.1				198.8	212.1			228.9	207.9		188.3	153.3	156.8		121.8	165.9	163.1	171.5	221.9		188.3	177.1	195.3	172.9					203.7		199.5
	85												178.5		173.6		162.4				170.8	229.6			191.1	198.1		175.7	137.2	147		174.3	153.3	176.4	162.4	221.9			163.1	145.6	176.4					144.2		186.9
	89														134.4						198.1	223.3			183.4	200.2		182	131.6	166.6		177.8	154.7	180.6	178.5	113.4			184.8	9.8	157.5					268.8		109.2
	93														194.6						199.5	239.4				96.6		177.8	174.3	143.5		186.2	23.8	162.4	177.8	188.3			172.9		174.3					167.3		179.2
	97																				180.6	208.6				196		170.1	152.6	161		92.4		185.5	199.5	148.4			160.3		175					116.9		102.2
	101																				181.3	91				183.4		163.1	143.5	170.1		141.4		144.2	200.9				161		168					142.1
	104
[truncated: 32 more columns]

## Sheet: Grp B, F, Body Weight (g)
	Animal #	1	2	3	4	5	6	7	8	9	10	11	12	13	14	15	16	17	18	19	20	21	22	23	24	25	26	27	28	29	30	31	32	33	34	35	36	37	38	39	40	41	42	43	44	45	46	47	48
Week	0	179.1	180.2	171.8	196.1	158.8	202.8	192.1	187.2	198.3	186.2	198.4	198.7	210.8	215.3	184.7	179.1	208.6	176.1	163.4	199	191.1	202.1	201.5	200.6	173.8	197.2	159.5	194.3	192.7	187.1	190.8	207.8	169.6	188.1	184	173.8	190.6	202.1	183.6	204.6	186.2	202.1	186.3	177.1	198.9	192.1	194.6	183.9
	1	190.5	206.8	195.2	205.4	172.8	232.6	222.7	205	221.9	211.6	233.7	216.9	247.9	246	208.3	201.4	236	206.9	175.6	231.8	213.1	226.5	234.7	234.4	192	221.2	188.4	214.2	213.3	207.6	212.6	229.2	190.3	211.3	203.3	189.9	212.4	229.5	208.5	230.8	202.9	226.4	208.6	204	218.7	213.1	219.2	198.5
	2	202.3	234.3	219.8	236.7	179.3	247.9	240.8	220.1	232.2	231.9	253.9	236.4	269.7	281.4	228.7	229.8	253.4	213.8	190.9	259.4	228.9	232.8	258.4	240.1	204.3	252.2	204.4	235.5	235.9	225.9	251.3	255.5	206.8	234.1	229.4	214	236.7	246.3	220.5	253.3	221.3	248	228.7	233.1	233.9	235.2	236.8	221.8
	3	228	246.2	235.1	243.3	205.2	283	259.9	242.2	267.7	243.4	274.5	263.3	293.8	306.4	246.5	251.6	270.6	249.1	207.6	277.4	249	254.8	278.2	272.6	218.5	262.8	220.9	255.1	248.4	234.7	271.4	267.2	218.6	252.5	245.5	228.8	255.2	260.4	241	282.1	233.8	274	242.1	259	253.1	242.9	262.4	235.2
	4	231.6	266.1	246.5	255.6	211.2	286.7	266.9	256.2	286	254	298.8	255.3	300.3	313.9	253.4	260.5	275.1	260.5	215.9	283.7	260.2	267	283.5	264.2	224.8	273.2	230.8	263.2	248.6	241.2	291.5	288	226.5	262.8	258.2	241.2	258.5	270	240.9	310.7	244.8	271.4	260.2	260.1	267.1	267.3	279.6	240.7
	5	257.2	275.2	253.2	268.7	215.8	301.2	275.9	259.3	295.3	266.4	313.9	273.9	310.4	327.4	257.6	273.3	291.3	267.8	233.3	302.7	275.8	266.8	306.8	281.4	240.4	283.1	247.2	275.6	265.2	246.8	307.5	299.4	242.2	258.3	267.9	260.6	278.8	287.1	255.2	308	253.9	288.7	268.4	271.8	270.5	281.4	287.7	256.1
	6	256.3	277.6	261.5	266.1	224.3	290.2	279.3	261.1	298.3	271.6	322.1	274.5	324.6	324.4	265.1	284.3	283.9	274	243	305.5	278.6	278.8	308.6	282.9	239.3	285.3	256.2	277.7	262.8	257.2	308.2	303.1	248.1	269.6	268.7	259.6	281.7	291.5	258.8	312.8	256.8	298.8	272.3	279.4	275.2	284.8	287.4	265.2
	7	264.9	281.6	275.7	280.7	233.8	304.4	283	266.8	310.8	277.2	329.2	284.8	336	352.6	268.8	297.9	296.2	283.6	249.3	318.7	284.7	282.9	316.7	293.1	242.2	298.7	259.3	281	277.9	265.9	325.6	321.2	253.4	287.2	288.4	268.4	285.4		265.4	323.2	259.3	305.5	280.1	288.2	282.9	289.8	309.3	270.7
	8	274.7	289.8	284.9	283.7	237.2	316.3	290.7	270.2	329.2	281.3	345.4	287.9	338.3	353.5	272	306.5	302.8	291.1	250.6	325.2	293.1	291.5	321.9	298	254.6	303.5	263.5	291.8	283.1	263.1	335.7	344.7	249.9	297.1	291.1	283.2	295.1	288.6	289.4	331.7	269.3	304.4	289.9	296.1	290.7	296.5	318	274
	9		307.8	293.4		243.8	316.2	294.7	283.8	337.7	293	355 .8	292	345.1	354	275.3	312	307.4	302.6	259.5	333.4		285.3	326.4	302.1	261.9	314.5	270.9	300.7	290.5	270.8	341	350.7	255.5		293.9	296.3	309.9	286.8	287.6	341.5	278.3	319.4	297.1	300.5	300.3	306.8	316.8	283.3
	10	274.7	308.5	298.9	280.5	254.1	312.7	297.8	292.1	330.9	300.4	367.6	306.8	359.3	372	281	322.5	304.9	308.7	268.3	340.3		291.6	339.1	306	264.6	320.2	277.8	303	293.8	278.4	343.6	350.5	262.4	279.8	304.4	304.6	309.3	307.6	288.5	350.1	282.4	327.8	303.7	313.5	302.5	308.8	321.3	293.4
	11	283.5	311.8	315.7	294.1	256.2	331	308.7	307.9	346.5	300.3	377.8	293.2	365.7	384.1	286.6	330.1	314.5	311.2	271.8	352.7		303.3	338	315.7	273.2		278.6	316.8	300.8	285.8	377.5	350.2	263.8	300.6	309.4	304.3	310	315.5	288.1	362.5	276.5	327.6	299.4	320.3	312.7	310.8	336.4	292.6
	12	291	321	311.2	301.2	256.8	341.3	312.7	300.1	359.6	301.6	374.3	292.6	372.1	390.1	286	334.8	324	319.7	273.3	356.2		310.6	348.7	317.8	273.6	316.8	282.9	315.9	326.8	282.3	393.4	358.1	261.5	317.4	317.6	308.5	322.4	316.3	295.2	375.9	285.3	327.8	310.8	317.7	314.7	317.8	347	293.4
	13	289.9	323.1	314.1	308.4	267.8	333.6	310.7	296.7	361.5	306.3																						383.6	266.6		311.8	319.1	323.1	325.5	300.3	383.8	285	335.5	315.3	316.8	313.2	319	345.9	300
	17	330.3	339.1	328.5	330	283.4	355.1	326.8	321.9	374.1	312.6	391.8	330	397.8	407.3	284.6	360.7	322.8	332.4	283.6	377.5		337.1	374.6	335.4	291.3	358.9	289.4	329.1	328.4	288.7	443.7	428.2	278.7	328.2	327	336.5	324.4	337.9	309.2	404.4	301.2	347.5	270.8	320	321.4	336.7	379.9	314.1
	21	356	366.7	356.9	338.4	308.4	377.2	334.9	333.4	391.8	333.1	416.1	341	434.6	439.1	312.4	374.1	341 .4	348.6	305.3	389		372.3	374.7	347.3	306.4	358.7	296	345.9	338.6	309.4	482.9	478.3	290.1	354	355.5	349.9	331.5	372.6	328.9	441.9	329.8	364.7	341.2	336.7	337.8	355.3	384.1	315.4
	25	361.5	351.7	367.9	344	327.4	372.7	353.5	345.8	434.3	334.6	441.8	351.1	445.8	463.7	330.7	382.6	351.5	350	302	405.3		390.6	389.5	349.9	326.2	365.3	296.1	343.5	331.3	323.5	490.3	504.2		367.2	351.1	355.1	340.9	381.2	355.1	457.3	327.4	367.1	355.5	346.9	333.8	357.4	415.8	321.5
	29	362.8	379.2	385	356.3	333.1	382.7	383.1	381.3	468	345.1	438.5	346.6	490.5	486.9	338.4	392.1	363.9	358	313.4	422		417	401.4	362.6	334.7	376	299.2	346.1	359.8	329.5	495.2	532.1	304.6	383.3	360.5	356.6	349.7	389.9	361.8	480.6	334	375.7	350	366.1	354.3	365.3	432.5	333.4
	33	391.2	397.6	412.5	376.6	343.7	399.7	371.9	412.8	502	356.3	508.2	363.8	477.9	503.2	361.2	423	388.7	375	342.7	448.1		450.2	421	402.5	351.6	399.5	308.7	375.6	362.8	350.5	526.1	529.3	311.8	418.1	375.5	368.9	358.5	406.6	387.5	513.8	347.8	385.7	385	377.1	373	376.2	440.8	350.3
	37	405.1	416.4	455.2	391.7	366.8	411	396	425.7	523.7	354.2	538.9	379.1	532.9	523.7	357.8	451.3	402.3	389.8	360.3	435		471.1	392	399	355.7	410.9	313.6	372.9	386.3	369	546.8	573.4	317.2	436.5	398.8	366.8	360.5	422.2	402.4	522.3	358.5	392.3	395.8	391.1	353.8	376.8	454.1	369.2
	41	419.2	406.5	442.1	404.6	381.2	445.9	413	417.5	560.3	373	574	401	574.1	555.5	385.6	470.4	416.1	404.5	383.3	473.5		485.9	415.8	415.2	360.3	425.9	314.6	393.6	390.1	384.4	540.9	591.2	322.5	454.1	413	384.6	372.9	438.2	408	542.5	364.4	388.6		396	397.7	391.6	480.4	386.5
	45	426.3	449.6	473.5	416.4	403.7	426.2	418.8	453.8	591.8	400.9	592.7	417.9	599.2	571.4	408.1	487.6	421.1	424	397.8	506		513.4	391.5	435.4	364.7	431.7	322.6	394.2	396	394.2	559.2	630.2	316.7	457.5	432.7	394.3	376.3	454	424.2	561.5	379.9	413.4		415.7	418	409.6	514.4	405.4
	49	446.5	464.5	502.2	440.1	422.1	436.3	422.3	462	604.4	401.2	686	442.8	632.9	580.3	435	501.7	443.4	444.7	415.8	517.8		530.2	403.4	456.1	372.3	449.7	332.3	406.9	406.9	408.3	579.9	658.2	327.2	474.9	468.1	407.7	389.6	457.5	452.7	582.5	385.2	414.3		430	434	430.4	543.1	415.9
	53																						544.1	439.1	474.5	374.1	475	341.7	427.6	422.4	413	600.1	694.7	324.4	496.6	493.6	416.3	402.5	449.2	444.1	611.2	391.3	432.1		444.2	439.3	454.9	553.8	422.8
	57												481.4	690.1	634.8		543.8	474.5		440.3	565.6		560.4	473.3	503.1	391.6	506.6	345.7	441.7	427.8	430.2	619.8	712.8	346.7	509.8	539.7	424.7	408.9	457.4	461	626	414.4	445.9		453.8	450.1	478.6	577.7	453.8
	61												508.8	724.5	648.6	260.1		496.4		460.1	593.7		575	475.3	517.2		511.2	352.5	460.5	465.5	449.7	641.1	736.2	354.7	520.9	545.1		402.3			645.9	426.7			449.4	481.3	500.5	602.1
	65												533.3	783.8	687		446.6	513.2		465.7	611.8		590.8	485.7	527.5		536	354.9	469.4	464.4	456.9	648.4	744.9	356.3	549.9	565.9	458.3	418.6	472.1	411.6	654.8	440.9	477.4		478.6	476.1	524.7	603.2
	69												555.4	847.9	689.1		412.9	509.5		478.7	638		605.1	497.8	536		559.5	355	488.8	484.3	469.8	664.2	727.1	366.4	561.2	570.1	477.7	397.8	466.6		669.1	451	502.7		465.1	494.9	539.3	618.7
	73												572.2	860.1	697.2			513		474.4	649.6		590.1	511.4	538.9		568.8	362.9	490.8	471.3	472.5	668.2	771.5	370.4	557.7	576.8	481.2	412.8	507.4		646.5	458.7	504.5		487.2	494.7	481.4	602.2
	77												631		721.1			532.9		505.6	662.6		535.8	530	546.3		588.5	370.4	498.4	467.6	488.9	693.7		376.2	578.1	586.9		407.2	517.7		609.4	474.5	523.9		480.8	519.1	476.3	641.3
	81												632.9		718.5			555		514	668.6			545.5			598.8	381	502.3	451.7	500.7	708.7		379.8	578			409.1	541.9			496	530.8			530.2	448.8	633.8
	85														725.9			563.1		528	675.6			571.1			588.5	384.7	522.6	475.9	510.2	714.1		381.8	589.1			427.6	572.5			500.3	551			520.3	455.5	634.5
	89														700.8			568.2		545.2	693.8		390.9	569.2			604.2	398.5	531.1	476.9	465.6			403.4	597.3			390.6	580.6			526.9	574.2			531.8	481.2	621.1
	93																			575	705.8			578.7			614.9	399	542.2	491.9	470.8			401.5	593.9			392.9	579.4			569.9	570.1			503.3		651
	97																			584.2	708.8			579.2			607.4	403.1	568.5	486.1	454.8			421.5	584.1			384.9	592.6			619.6	583.9					631.3
	101																			586.5	706.5			581.1			611.4	394	573	481.8	464.5			433.8	578.1			357.7	596.2			714.6	569.9					558.5
	104																			586.2	678.1			540.1			610.9	389.9	595.3	498.6	511.7			423.5	565			363				816.3
[truncated: 32 more columns]

## Sheet: Grp B, F, Feeding (g x week^-1)
	Animal #	1	2	3	4	5	6	7	8	9	10	11	12	13	14	15	16	17	18	19	20	21	22	23	24	25	26	27	28	29	30	31	32	33	34	35	36	37	38	39	40	41	42	43	44	45	46	47	48
Week	0	106.4	122.5	128.8	126	99.4	132.3	133.7	140.7	127.4	131.6	135.8	140.7	156.8	151.9	125.3	114.8	137.2	121.8	105	132.3	119.7	130.2	140.7	134.4	109.9	131.6	120.4	128.1	129.5	129.5	135.1	128.1	108.5	129.5	146.3	112.7	132.3	149.1	130.2	142.8	118.3	128.1	129.5	123.2	125.3	129.5	136.5	115.5
	1	119.7	156.1	151.2	155.4	89.6	134.4	130.9	124.6	129.5	135.1	136.5	136.5	151.9	179.9	126.7	121.8	137.2	111.3	104.3	133.7	117.6	124.6	147.7	116.2	116.2	135.1	116.9	130.9	135.1	125.3	152.6	137.9	108.5	134.4	137.2	105.7	133.7	141.4	119	154.7	112	130.2	133.7	124.6	123.2	133	144.2	119
	2	102.2	116.2	116.2	134.4	106.4	143.5	128.8	138.6	157.5	128.1	137.9	144.9	142.1	166.6	114.1	130.2	147	128.8	109.9	135.8	127.4	129.5	142.1	141.4	116.9	135.8	119	108.5	139.3	116.2	158.9	137.2	109.9	133.7	131.6	114.1	139.3	142.1	130.2	158.2	126	136.5	133	134.4	130.9	128.8	155.4	119
	3	117.6	148.4	130.9	133.7	102.9	128.8	124.6	141.4	149.1	141.4	153.3	129.5	142.8	178.5	121.8	121.1	140.7	135.1	116.2	126	170.1	126.7	140.7	118.3	119	128.8	124.6	128.8	131.6	125.3	170.1	150.5	120.4	130.9	137.9	123.2	128.8	145.6	119.7	155.4	128.8	127.4	142.1	118.3	123.9	139.3	154	122.5
	4	124.6	130.9	131.6	151.9	112.7	132.3	109.2	130.9	171.5	146.3	149.1	130.9	148.4	172.2	119	126	132.3	119.7	116.9	137.9	123.9	119	147.7	113.4	121.1	128.1	119	116.9	89.6	111.3	161	147.7	128.8	75.6	133.7	126	133	143.5	116.9	151.9	125.3	135.1	130.2	116.2	119.7	136.5	139.3	121.1
	5	123.9	126	141.4	131.6	117.6	124.6	124.6	123.9	149.8	140.7	149.8	123.2	153.3	162.4	128.8	130.9	131.6	130.9	114.1	136.5	127.4	126	146.3	126	115.5	135.8	121.8	122.5	155.4	124.6	157.5	127.4	128.1	154.7	135.1	115.5	130.9	144.9	123.9	158.9	118.3	132.3	141.4	125.3	124.6	128.8	159.6	119
	6	116.9	124.6	135.8	140	118.3	140	122.5	134.4	149.8	136.5	144.9	128.8	144.9	167.3	121.1	125.3	133.7	120.4	130.2	144.9	128.1	118.3	136.5	121.8	110.6	123.2	114.1	121.1	151.2	128.1	153.3	160.3	120.4	149.1	147.7	116.9	125.3		120.4	161	119.7	128.8	145.6	119.7	125.3	129.5	163.8	116.9
	7	119	123.9	126	130.9	84	119.7	172.2	118.3	142.8	131.6	152.6	123.9	134.4	149.8	116.9	130.2	123.2	131.6	108.5	132.3	121.1	126.7	132.3	123.2	103.6	128.8	112	119	149.1	107.8	168.7	149.8	120.4	131.6	124.6	128.8	129.5	157.5	127.4	149.8	125.3	122.5	135.8	111.3	119	127.4	139.3	116.9
	8		116.9	123.9		102.2	121.1	116.2	130.2	135.8	135.1	135.8	106.4	133	136.5	116.2	116.9	115.5	115.5	105.7	117.6		133	119	109.9	109.2	129.5	107.8	117.6	140	112.7	148.4	154	116.2		130.2	124.6	126.7	128.8	121.8	146.3	118.3	129.5	129.5	105.7	110.6	113.4	132.3	111.3
	9	126.7	121.8	130.9	160.3	118.3	114.8	124.6	133.7	133.7	133.7	128.8	130.2	146.3	154.7	124.6	126.7	123.2	119	111.3	128.1		114.1	131.6	119.7	116.2	119	116.2	111.3	142.8	122.5	153.3	135.8	114.1	136.5	134.4	112	115.5	147	114.1	147.7	114.8	122.5	125.3	114.8	114.1	115.5	136.5	101.5
	10	112.7	119.7	130.2	146.3	74.2	133.7	126	132.3	142.8	133	134.4	107.8	140.7	151.2	116.9	115.5	120.4	117.6	102.9	125.3		121.8	128.1	111.3	112		114.1	130.9	139.3	119.7	185.5	95.9	111.3	146.3	127.4	110.6	113.4	135.1	116.2	154.7	109.9	119.7	117.6	116.2	118.3	113.4	148.4	104.3
	11	116.9	125.3	129.5	146.3	112	126.7	124.6	131.6	142.1	130.9	133.7	99.4	142.1	150.5	114.8	146.3	117.6	128.1	109.2	124.6		124.6	141.4	116.9	112.7	149.8	114.8	119	170.1	110.6	191.1	124.6	105.7	140.7	121.1	107.1	124.6	130.9	128.8	161.7	114.8	115.5	130.2	106.4	114.1	119	140.7	99.4
	12	119	109.9	125.3	138.6	91.7	121.1	115.5	111.3	135.8	137.2																						149.1	117.6		108.5	120.4	108.5	131.6	122.5	156.8	108.5	121.1	130.9	109.2	119	106.4	125.3	100.8
	13	143.5	118.3	130.9	148.4	123.2	128.8	123.2	156.8	128.1	114.1	128.8	142.8	138.6	139.3	123.9	131.6	115.5	121.8	105.7	125.3		133	144.2	144.2	123.2	139.3	105	124.6	149.8	116.9	179.9	164.5	119	120.4	133.7	122.5	116.2	139.3	132.3	162.4	126	131.6	24.5	114.1	21.7	116.2	140	116.2
	17	121.1	109.9	120.4	102.2	119	116.2	114.1	156.1	116.9	116.2	122.5	118.3	135.8	118.3	128.8	107.1	112.7	113.4	107.1	108.5		133	114.1	107.1	101.5	110.6	100.1	151.2	107.1	112	168.7	167.3	104.3	126	121.8	109.9	115.5	140.7	118.3	152.6	124.6	116.2	142.1	116.2	112.7	109.9	142.1	91
	21	119.7	106.4	117.6	125.3	126.7	133.7	130.9		149.8	118.3	107.8	124.6	135.1	144.9	132.3	123.2	130.2	114.1	110.6	125.3		150.5	115.5	100.1	136.5	132.3	95.2	110.6		136.5	158.9	156.8		122.5	122.5	115.5	128.8	141.4	152.6	159.6	123.9	128.1	146.3	124.6	107.8	112.7	145.6	98.7
	25	122.5	126.7	119.7	124.6	120.4	140.7	150.5	158.9	149.1	117.6	125.3	106.4	172.2	118.3	128.8	118.3	121.8	112	107.1	107.8		145.6	123.9	114.1	130.9	109.2	98	112.7		125.3	170.1	136.5	108.5	118.3	163.1	112.7	121.1	123.9	97.3	156.1	124.6	116.2	127.4	123.2	126	105.7	121.1	105
	29	130.9	126	132.3	129.5	121.1	127.4	123.2	166.6	145.6	129.5	167.3	129.5	118.3	153.3	128.8	138.6	137.9	122.5	130.2	133		151.9	152.6	150.5	135.8	112.7	105	153.3	113.4	130.9	165.9	148.4	112	149.8	141.4	109.2	132.3	123.9	140	157.5	132.3	111.3	141.4	127.4	121.1	119.7	133.7	121.1
	33	128.8	126	123.2	126		151.9	130.2	159.6	134.4	135.1	165.9	126	153.3	154.7	142.1	143.5	119	147	121.1	129.5		149.8	109.9	119	133	116.9	103.6	112.7	135.8	128.1	165.2	166.6	103.6	148.4	141.4	109.9	132.3	126	131.6	169.4	136.5	119	149.8	130.2	126	123.2	141.4	121.8
	37	117.6		115.5	109.9	138.6	140	142.8	105	146.3	137.2	143.5	127.4	148.4	134.4	138.6	133	124.6	138.6	128.1	133		139.3	131.6	130.9	129.5	121.8	98.7	123.2	157.5	135.1	130.2	163.1	107.8	143.5	141.4	120.4	130.2	123.2	125.3	156.8	128.1	109.2		121.8	144.9	117.6	154	115.5
	41	103.6	130.9	118.3	140	142.1	121.8	132.3	153.3	163.1	132.3	131.6	115.5	180.6	151.2	152.6	133	124.6	134.4	135.1	130.9		152.6	133.7	130.2	133	133.7	105.7	117.6	130.9	130.9	177.1	191.1	105	126.7	151.9	124.6	124.6	129.5	133.7	188.3	133	119.7		125.3	141.4	122.5	158.9	118.3
	45	147.7	130.9	117.6	144.9	151.2	140.7	138.6	161	147.7	149.8	169.4	144.9	163.1	130.9	154	144.2	135.8	149.1	174.3	140		151.2	126.7	175.7	145.6	147	100.8	135.1	115.5	133	153.3	179.2	109.9	80.5	164.5	125.3	129.5	120.4	134.4	168.7	126	114.1		131.6	126	140.7	158.2	130.9
	49																						129.5	129.5	117.6	135.1	125.3	102.2	113.4	129.5	126.7	150.5	174.3	102.2	159.6	151.9	125.3	137.9	107.8	109.9	161	125.3	120.4		162.4	123.9	139.3	141.4	131.6
	53												120.4	181.3	158.2		144.2	142.8		143.5	160.3		169.4	139.3	146.3	158.9	143.5	102.9	128.1	123.2	136.5	160.3	164.5	114.1	141.4	147.7	133.7	150.5	120.4	133.7	184.1	138.6	131.6		134.4	124.6	147.7	161.7	156.1
	57												147.7	191.1	162.4	49		150.5			144.9		142.1	124.6	135.1		140	104.3	121.1	156.1	130.9	149.1	173.6	112	125.3	140		146.3			170.1	135.1			132.3	158.9	154	163.1
	61												142.1	168.7	177.8		79.1	148.4		139.3	138.6		172.9	113.4	112		140.7	107.8	117.6	140	126	165.2	179.9	100.8	149.1	184.1	155.4	151.9	138.6	92.4	180.6	135.8	150.5		147	121.1	126.7	149.1
	65												162.4	137.9	158.9		70	145.6		126	140		175	127.4	122.5		133	98.7	116.2	154	125.3	156.1	124.6	102.2	142.8	156.1	142.1	164.5	116.9		150.5	136.5	161.7		154.7	157.5	110.6	154
	69												137.9	116.2	149.1			137.2		123.2	128.8		125.3	141.4	128.8		152.6	91.7	121.8	125.3	126.7	142.8	164.5	101.5	140.7	158.2	136.5	149.1	130.2		124.6	137.2	125.3		140.7	131.6	72.1	140.7
	73												154.7		129.5			140.7		135.1	133		99.4	147	124.6		132.3	102.9	113.4	123.9	118.3	141.4		98.7	142.8	123.9			114.8		123.9	133	135.1		133	161.7	91.7	151.9
	77												144.9		149.8			144.9		129.5	144.9			135.1			135.8	93.1	120.4	101.5	131.6	159.6		95.2	131.6			98.7	116.2			133.7	130.2			161	86.1	157.5
	81														182.7			171.5		156.1	173.6			149.1			182.7	104.3	134.4	121.8	133	155.4		105	138.6			173.6	122.5			164.5	168			169.4	84	156.8
	85														105.7			129.5		133	147			121.1			151.9	82.6	112.7	151.9	77			121.8	141.4			104.3	109.2			128.1	151.2			152.6	92.4	151.2
	89																			151.2	142.8			147			136.5	95.9	123.2	121.8	128.1			95.9	143.5			147.7	115.5			161	142.8			124.6		168.7
	93																			140.7	147.7			142.8			133.7	98	120.4	119.7	90.3			108.5	130.2				133.7				151.2
	97																			139.3	150.5			131.6			154	91	117.6	148.4	131.6			106.4	100.1			142.1	123.2			196.7	126					156.1
	101																			137.9	118.3			108.5			121.8	88.9	131.6	125.3				71.4	113.4							108.5
	104
[truncated: 32 more columns]

## Sheet: Grp C, M, Body Weight (g)
	Cage #	1		2		3		4		5		6		7		8		9		10		11		12		13		14		15		16		17		18		19		20		21		22		23		24
	Animal #	1	2	3	4	5	6	7	8	9	10	11	12	13	14	15	16	17	18	19	20	21	22	23	24	25	26	27	28	29	30	31	32	33	34	35	36	37	38	39	40	41	42	43	44	45	46	47	48
Week	0	175.5	192.5	178.9	174.3	184.2	209.2	195.9	188.4	200.7	212.5	203.9	188.2	193.2	200.8	189.2	198.4	203.9	188.9	186.9	179.6	192.8	212.4	206.3	191.3	199.5	190.3	147.6	177.5	178.2	194.3	192.1	216.4	200.9	152.3	203.8	177.3	197.9	195.4	177.7	195.8	192.3	213.2	212.6	169.3	179.2	192.8	210.8	196.5
	1	220.3	246.4	232.8	218.5	242.8	262.4	251.7	249.1	250.6	270.6	255.6	239.6	242.4	245.2	246.5	256	253.1	238.6	249.1	225.4	242	263.6	259.9	249.7	252.8	244.4	193.1	225.5	229.3	239.4	239.9	274.9	261.9	204.4	258.9	229.7	248.4	246.2	238.3	248.3	248.2	267.8	267.5	224.4	225.8	255.6	266	249.2
	2	248.2	271.6	263.2	241.6	279	282.2	286.9	297.8	266.3	304.5	302.7	282.7	274.8	273.3	291.4	292	280.3	265.9	293	256.8	263.6	295.8	291.3	288.5	287.6	277.7	237.5	269	258.9	261	279.6	308	308	235.3	289.3	252.3	276.3	275.8	268.8	275	290.4	298.6	301	255.4	247.3	304.8	296.4	269
	3	280.7	296.5	299.9	269.2	323.9	328.7	337.7	350.6	305.4	353.8	347.1	317.6	307	300.6	333.9	327.3	314.1	302.5	341.4	299.3	300.4	332.2	338.4	332.3	313.3	314.9	275.3	317.7	286.1	295.4	313.1	350.8	350.4	271.9	327.1	297.4	308.6	315.7	308.2	312.6	333.6	339.1	339.9	300.1	278.2	348.8	335.4	314.4
	4	296.5	315.8	318.4	285.5	349.7	342.1	357.1	389.9	312.1	371.9	370.1	328.1	325.8	312.3	356.1	342.5	317.2	312	365.2	308.2	315.6	351.6	360	362.6	330.1	330.7	307.8	344	301.6	308	325.3	369.9	374.4	290.6	336.2	307.5	325.5	332.3	327.6	327.5	353.7	356.9	354.9	308.3	291.9	364.7	351.8	325
	5	318.2	337.7	347.2	301.7	377.3	360.1	377.2	407.6	335.9	398.8	394.3	350	351.8	330.2	385.8	358.5	340.9	331.4	396.8	329.9	330.6	363.2	385.4	389	351	356.5	333.5	368.2	320.9	325.9	345.4	397.2	396.6	306.4	348.3	322.5	340.2	346.1	348.6	346.2	381.9	386.6	377.4	326.2	304.6	386.2	369.9	341.4
	6	339.2	356.1	368.6	318.1	398.1	384.3	399.6	431.8	359.4	416	419.7	368.2	372	352.8	411.1	371.6	358.2	351.9	430.6	354.3	352.9	386.2	409.9	411.7	373.9	371.5	356.2	390.2	337.5	348.9	369.9	415.6	426.1	325.2	364.5	332.4	369.1	366.4	369.4	365.2	403	404.6	394.3	339.8	322.2	405.8	390.4	357.1
	7	353.7	372.6	390.2	337.6	416.8	407	422.8	450.1	374.6	434.4	444.9	385.2	388.6	363	426.1	386.6	371.7	368.9	451.7	370.1	362.4	404.1	428.8	428.6	390.2	385.5	374.9	407.5	358.3	362.6	394.7	438.1	438.9	336.2	378.5	345.8	383.1	383.8	387.9	374.2	418.7	425.9	410.8	356.4	339.7	435.8	404.7	365.6
	8	364	381.7	408	346.6	438.4	420.8	434.6	463.5	387.4	449.3	455.6	402.5	404.5	384.5	442.1	398.2	386.1	387.1	468.8	382.1	376.6	423.8	455.7	446.6	408.3	403.4	397.8	424.6	373.9	382.4	411	449.1	460.3	346.6	388	355.8	402.7	395.5	400.2	394.7	436.2	444.5	424.6	365.7	348.1	461.1	419.2	378.8
	9	383.1	393.2	418.4	363.4	451.1	436.9	456	475.9	397.7	455.7	478.1	412.6	422.5	395.1	454.2	410.9	401	394.5	489.3	400.4	379.5	436.9	465	451.9	421.2	410.5	416	437.2	387.5	395.2	424.7	465.3	478.4	359.3	395	370	415.8	409.3	419.1	401.2	458.8	462.9	434.6	381.9	360.3	479.1	432.5	389.8
	10	388.5	404	433.3	368.5	461.8	444.3	466.5	482.6	408.2	469	488.6	420.5	426.2	398.6	469.2	414.6	405	397.5	502.7	410.4	393.9	450	474.6	472.6	428.4	416.2	431.9	450.8	394.2	409.6	437.9	476.3	496.7	365.3	402.5	374.3	423.5	415.1	428.3	408.8	478.3	477.5	445.1	393.6	370.5	487.9	444	393.7
	11	395.6	412	440	377.5	475.5	454	477.1	488.3	416.8	477.5	496.5	433.6	438.6	410.2	478.2	425.3	415.3	406.7	513.9	423.7	402.8	460.4	484.6	484.6	443.1	430	454.2	459.2	405.5	419	451.1	490.1	510.9	375.1	405.9	380.2	431.6	414.9	436.8	415.5	478.3	486.4	458.2	399.7	381.8	500.1	454.1	402.3
	12	404.9	421.7	448	384.1	486.6	462.4	486.2	496.9	426.2	481.6	510.2	435.9	443.7	415.2	487.2	428	424.7	411	517.9	426.9	402.8	465.3	490.7	497.1	446.2	439.9	464.6	472.8	412.1	425.3	456.3	509.7	522	377.2	412.3	386.5	446.9	421	443.5	425.7	490.6	494.1	465.6	409.3	389.2	508.4	461.3	405
	14	414	431.8	458	397.4	492.4	469.5	494.1	504.8	440.5	481	525.6	447.8	455	421.4	500.9	444.5	431.4	423.1	530.9	439.2	416.6	476.2	508.2	507.6	458.9	449.8	487.3	488.4	431.5	430.5	471.1	517.1	539.1	389	424.7	401.7	467	428.9	455.9	433.1	506.1	506.4	475	415.2	400.9	529.7	472.2	411.5
	18	434.1	452.8	477.8	414.5	528.8	487.8	518.9	540.6	463	507.3	552.9	479.2	471.5	449.9	523.8	465.9	459	450.4	560.2	459.6	434.1	494.6	525.1	540.7	479.6	466.8	524.2	516.9	446.2	445.9	495.1	543.5	572.7	416.8	447.6	417.5	500.7	448.3	474.1	452.6	550.6	535.3	500.2	435.3	420	565	496.9	433.5
	22	458.4	472.7	494.9	429.2	548.2	500.4	543	567.1	490.4	530.5	570.9	496.9	494.5	463.9	544.7	490.9	479	464	584.5	475.5	445.9	506.5	544.1	559.4	501.4	487.8	552	532.1	464.6	460.2	514.4	561.7	598.2	438.9	461.8	431.2	531.5	455.8	490.8	467.6	572.8	562.3	516.6	445.7	431.6	585.3	516.7	436.1
	26	472.4	490	518.3	447	576.2	519.1	570.6	587.5	511.1	556.3	600.7	520.6	509.4	476.6	561.7	505.5	500.2	483.6	608.2	491.4	464.1	523.9	555.8	586.5	523.7	509.9	578.3	553.7	481.9	484.9	538.4	574.3	619.2	462.4	477.8	445.7	558.5	472.4	509.1	488.9	600.8	584.6	541.5	463.8	442.5	609.3	537.5	443.9
	30	477.1	506.1	537.1	469.9	593.8	533.4	578.4	600.7	528.5	562.2	606.7	535.6	519.2	486.3	570.5	519.4	514.6	496.7	617.7	498.7	472.8	544.3	561.8	601	543.4	515.9	603.6	574.1	504.2	498.2	561.2	577.9	640.7	482.1	489.7	460.8	575.8	480.1	518.9	497.3	625.9	613.8	551.4	476.4	455.9	624.4	552.9	460.5
	34	488.8	532.2	559.1	484.3	608.2	547.2	593	628.9	543.4	576.2	620.3	555.5	528.5	494.6	593.5	538.4	536.5	511.2	651.2	515.6	482.2	549.6	577.2	620.2	559.7	541	624	594.5	527.7	510	584.8	610.1	652.1	500.3	500.6	475.4	599.8	490.6	540.5	512.2	638.8	636.6	572.6	492	464.8	640.2	565.8	464.9
	38	495.4	551.4	576.9	492.1	633.5	557.8	608.8	642.1	549.9	589.7	646.5	578.1	537.5	512	607.4	556.7	555.8	526.7	674.3	529.1	493	567.4	582	635.6	572.9	555.5	630.9	615.3	540.1	530.4	592.4	612.5	657.8	506.3	495.3	483.7	614.3	502.7	548	523	671.1	665.8	593.7	504.4	476.1	673.8	573.9	471.8
	42	510.9	574.5	591.8	511.5	653.5	567.4	615.8	667.1	558	614.7	655.5	611.7	552.9	527.9	621.9	570.1	577.4	541.5	678.2	547.7	506.2	591.1	598.4	664.6	578.1	564.9	645.4	645.5	556.3	558.1	634	653.7	714.3	551	524.8	488.8	624.4	511.9	567.3	538	689.1	698.7	613.7	516.6	519.7	694.2	587.9	482
	46	513.7	587.7	607.3	510.2	647.6	566.4	624.9	665	574.1	615.5	664.6	615.7	548.1	525.2	615.7	574.7	593.9	544.6	694.6	556.4	504.6	596.4	602.7	669	586.8	565.2	612.1	647.3	559.5	549.4	634.9	656.8	723.5	564.6	532	505.6	631.8	513.7	567.9	547.5	688.6	698.7	622.5	522.9		710.4	600.4	481.9
	50	526	605	633.1	524.1	659	573.2	654.7	678.9	593.2	628	671	628.9	554.7	535.9	633.1	583.2	595.4	561.5	712.3	562.5	510.7	610	598.3	689.9	601.2	581	624.1	666	572.2	565.8	656.7	674.9	720.6	580.7	536.2	511.6	646.2	515	582.5	544.3	697.2	729.6	635	526.7		728.5	614.7	497.2
	54	529.1	627.4	652.2	540.4	674.4	588.8	671.2	697.5	605.9	645.7	690.3	637.2	571.7	555	658.8	606.3	616.4	584.4	732.2	585.8	529.3	619.1	619	703.4	626.3	608.6	619.9	703.2	597.2	589.6	686.9	701.8	741.4	602.1	559.8	526.7	670.9	531.2	602.1	552.6	725.2	756.7	654.2	541.7		752.3	630.3	508.5
	58	532.9	633.4	657	560.8	692.4	603.9	696.7	727.6	628	659.2	717.4	670.4	590.9	558.3	676.5	622.8	636.2	601.6	757.2	599.9	541.6	637.8	631.3	740	644.2	623.4	593.2	717.6	616.7	587.2	718.4	717.4	763.7	617.9	565.6	538.8	687.7	540	611.2	567.6	727.6	771.7	673.2	556.2		768.6	637.7	520.4
	62	548.1	646.1		576	699.3	603.4	606.3	742.3	645.2	683.8	723	681.7	593.8	565	706.5	638.3	650	613.8	769.1	612.4	548.6	629.2	638.4	750.2	655.7	638.4	535.7	743.1	632.3		743.1	734.1	776.4	633.9	578.4	542.2	704	548.7	621	576.4	746.8	795.7	692.1	565.1		787.6	650.7	526
	66	549.4	673.5		594.2	721.1	618.7	666.8	761.7	648.5	698.9	727.8	703	611.1	582	713.9	646.7	669.6	618.5	790.9	623	551.6	636.5	641.1	770.9	671.3	643.9		770	641.2		780.6	728.1	786.2	656.7	585.5	555.3	714.7	557.1	631.8	587.7	766	812.9	721.1	569.1		806.3	664.4	536.9
	70	573.4	687.2		605.3	726	624.4	708.6	782.9	660.3	701.8	760.4	704.7	615	582.1	724.5	657.1	689.2	630.3	806.6	630.6	557.7	649.6	640.5	789.3	681.5	649.1		780.7	646.5		757.6	723.3	790.2	664	591.8	559.6	725.5	558	645	589.8	770.3	817.8	728.6	576.5		799.3	670.5	536.3
	75		701.4		614	719.6	627.9	732.5	793	668.1	701.8	806.4	713.8	630.1	588.4	734.1	646.6	681.4	642.3	812.5	628.5	564.1	645	655.2	811.1	694	653.5		792.5	646.3		692.1	723.2	793.9	671.6	597.8	568.2	752	559.8	588.5	603.3	770	818.6	745.4	564.1		789.6	677	547.9
	79		716.2		626.7	715.5	632.7	746.8	800.2	669			712.3	639.1	591.3	750.5	657.4	694.8	645.9	831.2	633.7	574.9	655.9	648.6	823.6	702.2	675.8		806.3	661.9		642.7	735	801.8	683.5	609.1	564.8	761.8	571.7	517.9	612.7	761.3	823.9	755.4	569.2		801.1	689.2	558.5
	82		728.3		639.1	725.9	638.5	753.3	813.1	674.8			704.7	641.1	587	744.1	660.8	700.4	658.6	841	636.8	578.1	657.6	651.1	834.7	710.3	679.7		816.3	647.9		646.5	748.2	807.5	698.6	609.8	563.8	770.9	560		613	760.8	788.6	762.8	568		804.8	694.6	554.5
	86		732.3		652.2	719.1	638.1	768.2	826	677.8			697.3	647.6	593.1	759.7	659.5	713.1	664.9	846.5	647.8	591.1	682.3	638.7	854.4	719.1	688.8		822.8	663		508.7	755.6	811.5	688.9	613.9	575.7	774.2	569		635.3	755.5		778	576.4		813.6	687	563.7
	90		747.5		660.9	708.6	649.7	772.5	829.8	678.7			674.4	649	595.5	756.7	670.3	715.5	674.5	869.9	650.5	615.8	691.4	638.8	854	727	696.6		830	659.7			771.6	812.1		620	587.1	765.8	567.5		645.1	733.4		793.3	571.5		810.4	685.7	581.1
	94		745.1		666.8	702.2	646.9	779	813.8	676.4			612.6	653.6	599.1	757.1	667.5	715	660.9	861.7	650	614.4	670.7	621.4	846.1	726.1	687.4		804.1	652.1			790.5	806.7		605.7	593.9	709.8	557.2		645.8	713.1		788.6	579.7		805.3	673.3	574.6
	98		746.9		667.6	691	645.3	777.6	821.6	672.5			537.2	661.4	610.6	753.5	665.4	703.6	659.7	867.1	653	557	640.2	612.8	852.9	727.6	686.1		804.8	663.9			843.6			610.8	595.1	638.8	563.7		657.7	688.1		805.6	583.6		771.8	650.1	565.9
	103		728.6		654	657.2	647.1	766.7	821	644				661	597.7	736	617.2	679.7	661.7	859.9	647.6		639.4	590.4	816.7	728.2	685.4		757.7	674.9						565.2	590.8		571.8		667.5	651.3		866.4	593.7		730.2	599.2	572.4
[truncated: 32 more columns]

## Sheet: Grp C, M, Feeding (g x week^-1)
	Cage #	1	2	3	4	5	6	7	8	9	10	11	12	13	14	15	16	17	18	19	20	21	22	23	24	25	26	27	28	29	30	31	32	33	34	35	36	37	38	39	40
Week	0	142.5	159.1	153.3	148.2	155.9	137.7	157.3	144.9	157.8	159.3	141.3	154.4	188.9	142.1	154.2	170.3	158.8	156.6	173.7	180.8	155.1	162	166.6	162.3	160.9	144.8	137.8	165.1	169.4	164.3	154.2	153.2	149.3	167.9	146.6	180.5	174.4	174.6	155	168.7
	1	143.5	163	158.9	149.7	158.7	144.5	160.6	152.6	163	165.3	117.2	173.7	172.5	134	141.6	172.9	152.4	157	149.9	170.6	143.8	156.3	160	155.7	141.4	126.7	121.5	169.1	149.5	157.7	131.1	139	135.2	120.7	133.6	181.4	162.1	161.5	137.3	167.1
	2	153.6	177.3	172	160.2	164.3	161.2	167.9	156	167.7	165.8	138.4	172.6	206.7	157.2	166.9	191.7	159.8	179.3	158.4	180.8	182.6	161.7	176.6	168.5	158.1	154	132.6	188.8	166.2	162.6	162.3	160.1	163.7	146.1	155	200.3	171.6	173.5	159.1	186.4
	3	148.8	177.6	162.6	157.1	162.6	160.8	166	151.1	162.4	158.5	145	181.5	210.1	165.8	171.3	187.3	171.6	200.8	167.8	182.8	188.5	159.9	181.8	181	164.1	165	151.7	200.9	178.7	181.4	168.3	166.4	180.5	157.5	156.5	203.4	198.2	187	165	180.9
	4	156.4	174.8	165.8	155.5	161.4	160.1	156	148	162	159.3	148.1	171.6	200.7	160.7	167.1	167	169.4	179	169.8	171.5	177.7	159.4	180.4	163.1	172.6	167.4	149.9	192.6	168.6	181.4	167.5	172.2	178.7	152	149.1	197.3	191.9	190.1	167.4	155.2
	5	146	162.5	153.2	145.5	146.8	145.1	146.9	136.9	147.5	143.4	111.2	156.1	177.9	119.1	128	130.1	142	150.2	131.2	144.8	139	127.2	165.4	134.8	134.3	128.3	103.3	159.3	144.3	144.6	133.5	138.9	132.7	108.3	115.2	165	163	165.5	127.1	134.1
	6	167.7	187.1	177.2	169.3	171.3	168.4	173.6	156.6	171.9	167.8	151.9	185.5	208.9	153.7	159.2	174.1	181.2	184.2	172.4	183.6	181.3	165.7	185.4	168.8	173.5	167.5	144.9	201.9	192.9	175.1	161.3	185.7	177.7	155.1	151.9	197.6	205.1	182.6	163.3	179
	7	150.1	158.8	160.8	157.1	154.7	155.5	158.7	144.2	154.5	158	159.1	191.5	211.4	153.8	165.1	195.2	170.5	189.7	177.9	187.6	182.3	161.2	189	163.9	174.9	177.3	146.5	186.2	180.7	171.1	167.4	178	173.4	160.6	155.1	195.8	204.1	183.9	156.4	169.7
	8	161.3	176.8	176.4	168.7	169.7	168.9	172.9	155.2	171	172	158.2	196.9	212.9	154.1	169.1	189.5	174.5	188	169.4	174.7	180.4	160.6	183.3	173.5	176.2	186.5	140.1	181.4	168.9	176.2	171.6	179.2	182.7	157.3	161	206	201	169.7	158.1	160.1
	9	144.8	155.7	150.9	142.1	147.3	147.1	148.3	135.5	143.7	141.8	119.7	163.8	170.1	126	128.6	146.2	134.9	138.6	131.7	139.8	139.2	119.2	150.3	130.4	131.1	142.8	94.3	159	135	132.8	127.7	150.3	129.5	108.1	114.4	156.9	162.2	142.8	116.4	121.1
	10	158.5	171.6	166.1	159.7	162.9	164.3	166.4	148.9	165.3	160	147.6	188.9	203.1	147	163.4	68.2	159.1	178.9	162.5	175.4	167.3	158.2	187.7	152.8	171.5	176.1	131.3	182.8	174.1	166.8	159.9	183.3	162.4	147.9	139.1	211	197.9	178.8	156.2	146.7
	11	147.6	153.4	151.6	143	144.2	146.9	147.2	136.3	146.5	145	152.1	176.9	214.2	151.3	162.3	197.8	159.7	171.7	160.6	169.5	160	155.5	183.3	153.3	167.9	168.8	130.2	183.8	168.7	164.1	167.5	174.1	158.2	152.2	136.4	201.2	197.6	169	152	154.2
	12	154.5	160.1	161.9	151.4	155.9	157	156.3	143.9	156.8	157.7	157.1	177.5	192.2	151.3	161.4	189	156.2	170.6	158.9	169.9	156.9	160	185.3	147.2	174.7	174	132.3	194.9	168.5	162.7	166.2	179.2	162.7	144.8	142.7	194.2	184.9	164.9	149.3	161.3
	14	153.7	160.5	159.8	155.5	150.3	151.2	158.6	147.9	158.8	160.4	150.5	175.8	200.9	155.1	151.8	170.8	149.7	168.8	166.6	178.2	161	147.4	194.2	148.5	174.7	171.1	132.8	176.5	170.8	170.5	144.6	173.4	162.2	137.2	141.2	200.3	192	163	149.2	163
	18	167.1	169.5	173.1	160.9	162.3	154.1	157.4	151.2	164.7	163.3	152.3	194.1	201.2	158.4	161.2	178.4	166.6	178.1	170	180.2	170.6	166.8	220.8	147.3	186	171.5	139.7	184.7	180.8	174.6	163.2	179.6	161.6	151	154.8	213	205.8	182.5	160	165.7
	22	160.3	175	167	158.7	159.6	162.5	165.2	153.4	163	165.7	147	181.9	194.3	158	164.2	172.1	158.6	175.2	168.9	169.4	156.6	160.4	198.2	144.2	180	174	134.6	180.3	214.1	185.6	156.5	185.5	154.2	144.1	151.1	208.8	202.8	171.3	155.6	167.7
	26	163.6	177.3	172.4	158.3	163.3	160.3	164.4	158	169.4	168	154.3	190.3	205.4	152.6	165	169.8	175.6	167.9	179.7	182.8	163.6	167.8	203.1	152	180.2	172.8	134.9	194.6	183.7	186.2	169.8	186	163	94.7	160.2	214.1	198.5	184.2	160.1	170.6
	30	170.1	172.2	171.6	158.2	158.3	157.2	162.8	153.7	166.6	165.9	156	203.4	206.2	158.3	170.3	162.5	161.2	171.2	175.8	173.9	161.6	162.8	196.4	144.3	188.5	175	129.7	178.9	181.4	178.5	166.1	184.4	158.5		145.4	220.6	200.2	176.3	154.8	163.7
	34	162.3	164.4	165.7	154.7	149.9	156.6	165.6	149.2	160.5	164.8	145.1	194.8	194.1	151	152	160.4	153.4	158.5	176.2	181.8	159	157.3	192.6	149.8	175.1	162.7	132.9	190	173.8	178.5	159.7	169.6	165		147	197.1	188.3	171.5	148.8	171.6
	38	158.1	159.6	164.8	151	151.3	152.6	155	145.6	162.2	151.9	145.7	187	186.4	141.4	149.7	169.1	153.1	167.2	165.6	147.8	166.6	149.5	183.4	140.9	179.7	164.5	124.7	172.4	160.4	177.6	156.4	174.4	151.8		139.1	202.8	193	167.1	141.7	159.5
	42	167.9	177	172	166.6	160.6	160.5	175.8	153.2	175	170.9	147.6	214	208.3	151.7	158.2	168.8	147.5	175.2	166.5	182.4	166.7	153.3	190.1	169.1	175.5	154.2	126.5	196.5	167	162.1	154.8	186.8	159.9		161.1	195.3	189.7	183.1	151	159.3
	46	153.9	155.9	158.7	150.4	149.1	148.2	152.3	145.3	165.8	156.1	144.6	181.9	182	146.7	141.4	155.3	134.4	166.8	179.5	179.1	153.7	151.7	180	140.2	173.9	160.7	122.9	198.1	152.9	169.4	163.3	176	147		127.8	185.5	185.2	173.9	147.5	171.9
	50	155.7	169.7	165	161.4	154.7	164.6	169	147.8	179.6	166.3	161.9	202.4	202.5	150.8	162.8	177.5	158.2	178.6	174.4	181.1	166.9	167.4	199.7	155.4	192.4	182	135.9	211.5	166.5	187.6	176.1	194.1	158.4		157	203.2	194.7	179.5	156.7	178.8
	54	155	174.1	168.6	157.9	156.4	158.6	166	150.4	175.8	167.2	154	203.9	187.5	152.8	165.5	179.1	166.1	184.8	180.1	184.6	171.8	159.1	203.5	154.5	186.2	156.3	121.1	205.7	176.3	177.1
	58	161.7	172.8	170.6	165.5	157.3	149.7	167.2	148.2	175.2	164.9	156.1	219.8	184.4	150.1	172.2	173	151.5	177.6	175.2	187.6	153.2	157	190.4	158.5	187.1	166.6	125.6	204.4	173.4	184.8
	62	157.7	143	162.9	155.7	154.5	130.8	155.7	140.2	179.3	163.9	153.1	205.1	191.2	149.4	170.5	168.8	160.1	154.2	170.1	169.2	160.8	162.3	190.2	156.3	179.5	161.9	124.4	208.4	171.2	186.3
	66	156	176.3	162.2	156.1	154.2	162.3	164.3	145.7	179	162.1	144.9	211.1	190.9	149.2	169.5	167.2	153.1	184.5	170.3	178.3	163.3	156.7	188.5	159.7	179.7	166.4	125	222.3	187.3	186.7
	70	159.2	177.2	163.5	160.7	161.4	157	148.7	151.4	176.7	163.6	163.9	229.2	197.9	164.9	180.5	189.8	168.5	177.3	191	189.9	176.7	163.8	188.7	154.9	193.6	175.5	133.7	230.9	187.7	195.6
	75	168.2	170.5	161.4	164.6	164.7	168.7	164.5	135.4	185.5	171.2	164.9	235.4	209.5	148.8	177.1	191.7	158.4	162.1	183.5	192.3	168.5	161.4	189.4	167.6	186.8	176.1	129.2	239.1	188.8	189.8
	79	172.4	167.3	164.2	166.3	166.2	168.3	162.7	149.6	193.5	172.9	166	246.6	200.8	167.5	184.4	176	182.9	76.65	195.2	181.2	163.5	157.8	191.8	155.8	195.7	173.3	129.5	224.2	177.4	184.8
	82	182.6	183.7	167.8	174.3	162	167.5	173.6	152.7	151.6	171.2	154.7	255.5	185.5	173.4	184.8	179.5	174.1		187.2	193.6	173.7	160.3	199.9	177.3	199.2	180.8	133	213.9	191.7	208.9
	86	168.2	173.7	154.9	168.7	166.2	164.2	125.5	148.6	172	165.2	159.2	251.2	187.5	171.7	175.5	186	162.2		185.1	198.4	178.5	159.1	198.2	158.8	193.6	171.9	137.9	178.7	185	198.3
	90	168.5	166	159	165.3	155.1	151.6	166.9	153.1	170.5	159	155.7	244.5	204.5	163	184.7	180	166.9		168.7	199.9	172.5	153.6	188.7	175.5	194.8	183.6	131	180.3	178.8	198.7
	94	167	162.9	140.9	150.3	151.1	162.8	149.9	141.5	170.2	165.8	151.6	217.5	191.5	170.1	171.7	182.9	167		172.6	192.2	178.9	156.3	205.9	172.6	205.8	179.2	122	195.3	183.1	193.7
	98	164.9	161.5	140.5	158.2	117.4	166.8	148.6	124	159	159.8	159.4	211.6	183.3	170.1	189.2	190.1	180.9		180.8	197.8	181.1	147.9	215.4	172.6	202	170.3	119.4		174.5	144.7
	103	160.3	152.9	149.5	148.4	149.4	129.1	138.9	136.6	137.3	149.6	157.6	144.7	198	164.2	169.8	194.3	170.6		165.2	210.6	180.3	33.7		185.1	202.2	151.7	125.3		166.9	25.9

[truncated: 2 more sheets: Grp C, F, Body Weight (g), Grp C, F, Feeding (g x week^-1)]
